# Supplementary material for: Clustering of Cryptosporidium species infections among sheep and cattle but not children in remote highland communities of Madagascar
Source: Parasit Vectors. 2022 Aug 28;15:304. doi: 10.1186/s13071-022-05434-0 (PMC9422120; doi:10.1186/s13071-022-05434-0)
Supplement: Supplementary file 1 — Additional file 1: Table S1. Study data file. [file 13071_2022_5434_MOESM1_ESM.csv]

HouseholdNumber	community	date	subject	sex	ageinyears	diarrhoea24h	crypto_pcr	crypto_species	crypto_gp60
3	ampasina	2017-05-21	Human	female	5	0	1	Cryptosporidium hominis	IbA10G2
3	ampasina	2017-05-22	Human	female	1	0	1	Cryptosporidium hominis	IbA10G2
3	ampasina	2017-05-21	Sheep	NA	NA	NA	0
3	ampasina	2017-05-21	Sheep	NA	NA	NA	0
3	ampasina	2017-05-21	Sheep	NA	NA	NA	0
3	ampasina	2017-05-21	Sheep	NA	NA	NA	0
3	ampasina	2017-05-21	Sheep	NA	NA	NA	0
3	ampasina	2017-05-21	Sheep	NA	NA	NA	0
4	ampasina	2017-06-07	Human	male	3	0	0
4	ampasina	2017-05-21	Sheep	NA	NA	NA	0
4	ampasina	2017-05-21	Sheep	NA	NA	NA	0
4	ampasina	2017-05-21	Sheep	NA	NA	NA	0
4	ampasina	2017-05-21	Sheep	NA	NA	NA	0
4	ampasina	2017-05-21	Sheep	NA	NA	NA	0
5	ampasina	2017-07-25	Human	female	3	0	0
5	ampasina	2017-07-25	Sheep	NA	NA	NA	1	Cryptosporidium xiaoi/bovis
5	ampasina	2017-07-25	Sheep	NA	NA	NA	0
7	ampasina	2018-02-03	Human	male	1	0	0
7	ampasina	2018-02-03	Human	male	3	0	0
7	ampasina	2018-02-03	Sheep	NA	NA	NA	0
7	ampasina	2018-02-03	Sheep	NA	NA	NA	0
7	ampasina	2018-02-03	Sheep	NA	NA	NA	0
7	ampasina	2018-02-03	Sheep	NA	NA	NA	0
7	ampasina	2018-02-03	Sheep	NA	NA	NA	0
7	ampasina	2018-02-03	Sheep	NA	NA	NA	0
8	ampasina	2017-05-30	Cow	NA	NA	NA	0
8	ampasina	2017-05-30	Cow	NA	NA	NA	0
8	ampasina	2017-05-30	Cow	NA	NA	NA	0
8	ampasina	2017-05-30	Cow	NA	NA	NA	0
9	ampasina	2017-05-30	Cow	NA	NA	NA	0
9	ampasina	2017-05-30	Cow	NA	NA	NA	0
11	ampasina	2018-03-26	Cow	NA	NA	NA	0
11	ampasina	2018-03-26	Cow	NA	NA	NA	0
12	ampasina	2018-03-26	Human	female	3	0	0
12	ampasina	2018-03-26	Human	female	3	0	0
12	ampasina	2018-03-26	Sheep	NA	NA	NA	0
12	ampasina	2018-03-26	Sheep	NA	NA	NA	0
13	ampasina	2018-03-26	Cow	NA	NA	NA	0
13	ampasina	2018-03-26	Cow	NA	NA	NA	0
13	ampasina	2018-03-26	Cow	NA	NA	NA	0
13	ampasina	2018-03-26	Cow	NA	NA	NA	0
13	ampasina	2018-03-26	Cow	NA	NA	NA	0
13	ampasina	2018-03-26	Cow	NA	NA	NA	0
13	ampasina	2018-03-26	Cow	NA	NA	NA	0
14	ampasina	2018-03-26	Human	male	3	0	0
14	ampasina	2018-03-26	Cow	NA	NA	NA	0
15	ampasina	2017-09-05	Cow	NA	NA	NA	1	Cryptosporidium xiaoi/bovis
15	ampasina	2017-09-05	Cow	NA	NA	NA	0
15	ampasina	2017-09-05	Cow	NA	NA	NA	0
15	ampasina	2017-09-05	Sheep	NA	NA	NA	0
15	ampasina	2017-09-05	Cow	NA	NA	NA	0
15	ampasina	2017-09-05	Sheep	NA	NA	NA	0
15	ampasina	2017-09-05	Sheep	NA	NA	NA	0
17	ampasina	2017-11-15	Sheep	NA	NA	NA	0
17	ampasina	2017-11-15	Sheep	NA	NA	NA	0
17	ampasina	2017-11-15	Sheep	NA	NA	NA	0
17	ampasina	2017-11-15	Sheep	NA	NA	NA	0
17	ampasina	2017-11-15	Sheep	NA	NA	NA	0
17	ampasina	2017-11-15	Sheep	NA	NA	NA	0
17	ampasina	2017-11-15	Sheep	NA	NA	NA	0
18	ampasina	2017-10-13	Human	female	0	0	0
18	ampasina	2017-10-13	Sheep	NA	NA	NA	0
18	ampasina	2017-10-13	Sheep	NA	NA	NA	0
18	ampasina	2017-10-13	Sheep	NA	NA	NA	0
18	ampasina	2017-10-13	Sheep	NA	NA	NA	0
18	ampasina	2017-10-10	Cow	NA	NA	NA	0
18	ampasina	2017-10-10	Cow	NA	NA	NA	0
18	ampasina	2017-10-13	Sheep	NA	NA	NA	0
18	ampasina	2017-10-13	Sheep	NA	NA	NA	0
18	ampasina	2017-10-13	Sheep	NA	NA	NA	0
21	ampasina	2018-01-10	Human	male	1	0	0
21	ampasina	2018-01-10	Human	male	1	0	0
21	ampasina	2018-01-10	Cow	NA	NA	NA	0
21	ampasina	2018-01-10	Cow	NA	NA	NA	0
22	ampasina	2017-07-25	Human	female	0	0	0
22	ampasina	2017-07-25	Human	female	5	0	0
22	ampasina	2017-07-25	Cow	NA	NA	NA	0
22	ampasina	2017-07-25	Cow	NA	NA	NA	0
22	ampasina	2017-07-25	Cow	NA	NA	NA	0
22	ampasina	2017-07-25	Cow	NA	NA	NA	0
22	ampasina	2017-07-25	Cow	NA	NA	NA	0
22	ampasina	2017-07-25	Sheep	NA	NA	NA	0
22	ampasina	2017-07-25	Sheep	NA	NA	NA	0
22	ampasina	2017-07-25	Sheep	NA	NA	NA	0
22	ampasina	2017-07-25	Sheep	NA	NA	NA	0
23	ampasina	2018-02-17	Cow	NA	NA	NA	0
23	ampasina	2018-02-17	Cow	NA	NA	NA	0
23	ampasina	2018-02-17	Cow	NA	NA	NA	0
24	ampasina	2017-07-25	Human	female	1	0	0
24	ampasina	2017-07-25	Cow	NA	NA	NA	0
24	ampasina	2017-07-25	Cow	NA	NA	NA	0
24	ampasina	2017-07-25	Cow	NA	NA	NA	0
25	ampasina	2018-02-03	Cow	NA	NA	NA	0
25	ampasina	2018-02-03	Cow	NA	NA	NA	0
25	ampasina	2018-02-03	Sheep	NA	NA	NA	0
25	ampasina	2018-02-03	Sheep	NA	NA	NA	0
25	ampasina	2018-02-03	Sheep	NA	NA	NA	0
25	ampasina	2018-02-03	Sheep	NA	NA	NA	0
25	ampasina	2018-02-03	Sheep	NA	NA	NA	0
26	ampasina	2018-02-09	Human	female	3	0	0
26	ampasina	2018-02-09	Human	female	1	0	0
26	ampasina	2018-02-08	Cow	NA	NA	NA	0
26	ampasina	2018-02-08	Cow	NA	NA	NA	0
26	ampasina	2018-02-08	Cow	NA	NA	NA	0
26	ampasina	2018-02-08	Cow	NA	NA	NA	0
27	ampasina	2018-02-17	Cow	NA	NA	NA	0
27	ampasina	2018-02-17	Cow	NA	NA	NA	0
27	ampasina	2018-02-17	Cow	NA	NA	NA	0
28	ampasina	2017-11-05	Human	female	1	0	0
28	ampasina	2017-11-04	Human	male	1	0	0
28	ampasina	2017-11-04	Cow	NA	NA	NA	0
28	ampasina	2017-11-04	Cow	NA	NA	NA	0
28	ampasina	2017-11-04	Cow	NA	NA	NA	0
28	ampasina	2017-11-04	Cow	NA	NA	NA	0
29	ampasina	2018-01-15	Cow	NA	NA	NA	0
29	ampasina	2018-01-15	Cow	NA	NA	NA	0
30	ampasina	2018-02-08	Human	female	0	0	0
30	ampasina	2018-02-08	Human	female	3	0	0
30	ampasina	2018-02-08	Cow	NA	NA	NA	0
30	ampasina	2018-02-08	Cow	NA	NA	NA	0
31	ampasina	2017-11-04	Cow	NA	NA	NA	0
31	ampasina	2017-11-04	Cow	NA	NA	NA	0
31	ampasina	2017-11-04	Cow	NA	NA	NA	0
31	ampasina	2017-11-04	Cow	NA	NA	NA	0
32	ampasina	2018-02-02	Human	female	3	0	0
32	ampasina	2018-02-02	Human	female	5	0	0
32	ampasina	2018-02-02	Cow	NA	NA	NA	0
32	ampasina	2018-02-02	Cow	NA	NA	NA	0
32	ampasina	2018-02-02	Cow	NA	NA	NA	0
32	ampasina	2018-02-02	Cow	NA	NA	NA	0
32	ampasina	2018-02-02	Cow	NA	NA	NA	0
32	ampasina	2018-02-02	Sheep	NA	NA	NA	0
32	ampasina	2018-02-02	Sheep	NA	NA	NA	0
33	ampasina	2017-10-16	Human	female	3	0	0
33	ampasina	2017-10-16	Human	female	3	0	0
33	ampasina	2017-10-17	Cow	NA	NA	NA	0
33	ampasina	2017-10-17	Cow	NA	NA	NA	0
34	ampasina	2017-10-15	Human	female	5	0	0
34	ampasina	2017-10-15	Cow	NA	NA	NA	0
34	ampasina	2017-10-15	Cow	NA	NA	NA	0
35	ampasina	2017-07-17	Cow	NA	NA	NA	0
35	ampasina	2017-07-17	Cow	NA	NA	NA	0
35	ampasina	2017-07-17	Cow	NA	NA	NA	0
35	ampasina	2017-07-17	Cow	NA	NA	NA	0
36	ampasina	2017-08-13	Sheep	NA	NA	NA	1	Cryptosporidium xiaoi/bovis
36	ampasina	2017-08-13	Sheep	NA	NA	NA	0
36	ampasina	2017-08-13	Sheep	NA	NA	NA	0
36	ampasina	2017-08-13	Sheep	NA	NA	NA	0
36	ampasina	2017-08-13	Sheep	NA	NA	NA	0
36	ampasina	2017-08-13	Sheep	NA	NA	NA	0
36	ampasina	2017-08-13	Sheep	NA	NA	NA	0
36	ampasina	2017-08-13	Sheep	NA	NA	NA	0
37	ampasina	2017-07-17	Human	male	1	0	0
37	ampasina	2017-07-17	Cow	NA	NA	NA	0
37	ampasina	2017-07-17	Cow	NA	NA	NA	0
37	ampasina	2017-07-17	Sheep	NA	NA	NA	0
37	ampasina	2017-07-17	Sheep	NA	NA	NA	0
37	ampasina	2017-07-17	Sheep	NA	NA	NA	1	Cryptosporidium xiaoi/bovis
38	ampasina	2018-01-09	Human	male	3	0	0
38	ampasina	2018-01-09	Cow	NA	NA	NA	0
38	ampasina	2018-01-09	Cow	NA	NA	NA	0
39	ampasina	2018-03-14	Cow	NA	NA	NA	0
40	ampasina	2018-01-10	Human	male	3	1	0
40	ampasina	2018-01-10	Human	male	3	0	0
40	ampasina	2018-01-10	Cow	NA	NA	NA	0
40	ampasina	2018-01-10	Cow	NA	NA	NA	0
40	ampasina	2018-01-10	Cow	NA	NA	NA	0
40	ampasina	2018-01-10	Cow	NA	NA	NA	0
40	ampasina	2018-01-10	Cow	NA	NA	NA	0
40	ampasina	2018-01-10	Cow	NA	NA	NA	0
40	ampasina	2018-01-10	Cow	NA	NA	NA	0
41	ampasina	2018-02-08	Cow	NA	NA	NA	0
41	ampasina	2018-02-08	Cow	NA	NA	NA	0
41	ampasina	2018-02-08	Cow	NA	NA	NA	0
41	ampasina	2018-02-08	Cow	NA	NA	NA	0
41	ampasina	2018-02-08	Cow	NA	NA	NA	0
41	ampasina	2018-02-08	Cow	NA	NA	NA	0
42	ampasina	2017-09-26	Human	female	5	0	0
42	ampasina	2017-09-26	Cow	NA	NA	NA	0
42	ampasina	2017-09-26	Cow	NA	NA	NA	0
43	ampasina	2017-09-26	Cow	NA	NA	NA	0
43	ampasina	2017-09-26	Cow	NA	NA	NA	0
43	ampasina	2017-09-26	Cow	NA	NA	NA	0
43	ampasina	2017-09-26	Cow	NA	NA	NA	0
43	ampasina	2017-09-26	Sheep	NA	NA	NA	0
43	ampasina	2017-09-26	Sheep	NA	NA	NA	0
43	ampasina	2017-09-26	Sheep	NA	NA	NA	0
44	ampasina	2017-11-18	Cow	NA	NA	NA	0
44	ampasina	2017-11-18	Cow	NA	NA	NA	0
44	ampasina	2017-11-18	Cow	NA	NA	NA	0
44	ampasina	2017-11-18	Cow	NA	NA	NA	0
44	ampasina	2017-11-18	Cow	NA	NA	NA	0
44	ampasina	2017-11-18	Cow	NA	NA	NA	1	Cryptosporidium viatorum
45	ampasina	2018-02-21	Human	female	3	0	0
45	ampasina	2018-02-21	Cow	NA	NA	NA	0
45	ampasina	2018-02-21	Cow	NA	NA	NA	0
46	ampasina	2018-03-12	Human	male	5	0	0
46	ampasina	2018-03-12	Sheep	NA	NA	NA	0
46	ampasina	2018-03-12	Sheep	NA	NA	NA	1	Cryptosporidium xiaoi/bovis
46	ampasina	2018-03-12	Sheep	NA	NA	NA	1	Cryptosporidium xiaoi/bovis
46	ampasina	2018-03-12	Sheep	NA	NA	NA	0
46	ampasina	2018-03-12	Sheep	NA	NA	NA	0
46	ampasina	2018-03-12	Sheep	NA	NA	NA	0
46	ampasina	2018-03-12	Cow	NA	NA	NA	0
48	ampasina	2017-07-12	Sheep	NA	NA	NA	1	Cryptosporidium xiaoi/bovis
48	ampasina	2017-07-12	Sheep	NA	NA	NA	0
48	ampasina	2017-07-12	Sheep	NA	NA	NA	0
48	ampasina	2017-07-12	Sheep	NA	NA	NA	0
48	ampasina	2017-07-12	Sheep	NA	NA	NA	0
48	ampasina	2017-07-12	Sheep	NA	NA	NA	0
49	ampasina	2017-07-12	Sheep	NA	NA	NA	1	Cryptosporidium xiaoi/bovis
49	ampasina	2017-07-12	Sheep	NA	NA	NA	0
49	ampasina	2017-07-12	Sheep	NA	NA	NA	0
49	ampasina	2017-07-12	Sheep	NA	NA	NA	0
49	ampasina	2017-07-12	Sheep	NA	NA	NA	0
49	ampasina	2017-07-12	Sheep	NA	NA	NA	0
49	ampasina	2017-07-12	Sheep	NA	NA	NA	0
49	ampasina	2017-07-12	Sheep	NA	NA	NA	0
50	ampasina	2018-04-09	Human	female	3	0	0
50	ampasina	2018-04-09	Human	female	1	0	0
50	ampasina	2018-04-09	Cow	NA	NA	NA	0
50	ampasina	2018-04-09	Cow	NA	NA	NA	0
50	ampasina	2018-04-09	Cow	NA	NA	NA	0
50	ampasina	2018-04-09	Cow	NA	NA	NA	0
50	ampasina	2018-04-09	Cow	NA	NA	NA	0
50	ampasina	2018-04-09	Cow	NA	NA	NA	0
50	ampasina	2018-04-09	Cow	NA	NA	NA	0
50	ampasina	2018-04-09	Cow	NA	NA	NA	0
50	ampasina	2018-04-09	Cow	NA	NA	NA	0
51	ampasina	2017-11-18	Cow	NA	NA	NA	0
51	ampasina	2017-11-19	Cow	NA	NA	NA	0
51	ampasina	2017-11-19	Cow	NA	NA	NA	0
51	ampasina	2017-11-19	Cow	NA	NA	NA	0
51	ampasina	2017-11-19	Cow	NA	NA	NA	0
51	ampasina	2017-11-19	Cow	NA	NA	NA	0
51	ampasina	2017-11-18	Cow	NA	NA	NA	0
52	ampasina	2017-07-12	Human	female	5	0	0
52	ampasina	2017-07-12	Human	female	3	0	0
52	ampasina	2017-07-12	Cow	NA	NA	NA	0
52	ampasina	2017-07-12	Cow	NA	NA	NA	0
52	ampasina	2017-07-12	Cow	NA	NA	NA	0
52	ampasina	2017-07-12	Cow	NA	NA	NA	0
52	ampasina	2017-07-12	Cow	NA	NA	NA	0
52	ampasina	2017-07-12	Cow	NA	NA	NA	0
52	ampasina	2017-07-12	Cow	NA	NA	NA	0
52	ampasina	2017-07-13	Cow	NA	NA	NA	0
53	ampasina	2017-07-14	Human	female	3	0	0
53	ampasina	2017-07-13	Cow	NA	NA	NA	0
53	ampasina	2017-07-13	Cow	NA	NA	NA	0
53	ampasina	2017-07-13	Cow	NA	NA	NA	0
53	ampasina	2017-07-13	Cow	NA	NA	NA	0
53	ampasina	2017-07-13	Cow	NA	NA	NA	0
53	ampasina	2017-07-13	Cow	NA	NA	NA	0
53	ampasina	2017-07-13	Cow	NA	NA	NA	0
53	ampasina	2017-07-13	Cow	NA	NA	NA	0
53	ampasina	2017-07-13	Cow	NA	NA	NA	0
53	ampasina	2017-07-13	Cow	NA	NA	NA	0
54	ampasina	2018-04-09	Human	male	3	0	0
54	ampasina	2018-04-09	Sheep	NA	NA	NA	0
54	ampasina	2018-04-09	Sheep	NA	NA	NA	0
54	ampasina	2018-04-09	Sheep	NA	NA	NA	0
55	ampasina	2017-11-23	Cow	NA	NA	NA	0
55	ampasina	2017-11-23	Cow	NA	NA	NA	0
56	ampasina	2018-02-21	Cow	NA	NA	NA	0
56	ampasina	2018-02-21	Cow	NA	NA	NA	0
56	ampasina	2018-02-21	Cow	NA	NA	NA	0
57	ampasina	2017-11-23	Human	female	0	0	0
57	ampasina	2017-11-23	Human	female	1	0	0
57	ampasina	2017-11-23	Cow	NA	NA	NA	0
57	ampasina	2017-11-23	Cow	NA	NA	NA	0
57	ampasina	2017-11-23	Cow	NA	NA	NA	0
58	ampasina	2017-07-25	Human	female	3	0	0
58	ampasina	2017-07-25	Cow	NA	NA	NA	0
59	ampasina	2017-07-25	Human	female	3	0	0
59	ampasina	2017-07-25	Human	male	0	0	0
59	ampasina	2017-07-25	Cow	NA	NA	NA	0
59	ampasina	2017-07-25	Cow	NA	NA	NA	0
59	ampasina	2017-07-25	Cow	NA	NA	NA	0
59	ampasina	2017-07-25	Cow	NA	NA	NA	0
59	ampasina	2017-07-25	Sheep	NA	NA	NA	0
60	ampasina	2017-10-20	Cow	NA	NA	NA	0
60	ampasina	2017-10-20	Cow	NA	NA	NA	0
60	ampasina	2017-10-20	Cow	NA	NA	NA	0
60	ampasina	2017-10-20	Cow	NA	NA	NA	0
60	ampasina	2017-10-20	Cow	NA	NA	NA	0
60	ampasina	2017-10-20	Cow	NA	NA	NA	0
61	ampasina	2017-09-20	Sheep	NA	NA	NA	0
61	ampasina	2017-09-20	Sheep	NA	NA	NA	0
62	ampasina	2017-10-20	Human	male	0	0	0
62	ampasina	2017-10-21	Human	male	1	0	0
62	ampasina	2017-10-21	Cow	NA	NA	NA	0
62	ampasina	2017-10-21	Cow	NA	NA	NA	0
62	ampasina	2017-10-21	Cow	NA	NA	NA	0
62	ampasina	2017-10-21	Cow	NA	NA	NA	0
62	ampasina	2017-10-21	Cow	NA	NA	NA	0
62	ampasina	2017-10-21	Cow	NA	NA	NA	0
63	ampasina	2017-09-20	Cow	NA	NA	NA	0
63	ampasina	2017-09-20	Cow	NA	NA	NA	0
64	ampasina	2017-09-20	Cow	NA	NA	NA	0
64	ampasina	2017-09-20	Cow	NA	NA	NA	0
64	ampasina	2017-09-20	Cow	NA	NA	NA	0
65	ampasina	2017-09-20	Human	female	3	0	0
65	ampasina	2017-09-20	Human	male	3	0	0
65	ampasina	2017-09-20	Cow	NA	NA	NA	0
65	ampasina	2017-09-20	Cow	NA	NA	NA	0
65	ampasina	2017-09-20	Cow	NA	NA	NA	0
66	ampasina	2017-11-16	Cow	NA	NA	NA	0
66	ampasina	2017-11-16	Cow	NA	NA	NA	0
66	ampasina	2017-11-16	Cow	NA	NA	NA	0
66	ampasina	2017-11-16	Cow	NA	NA	NA	0
66	ampasina	2017-11-16	Cow	NA	NA	NA	0
67	ampasina	2017-11-28	Cow	NA	NA	NA	0
67	ampasina	2017-11-28	Cow	NA	NA	NA	0
67	ampasina	2017-11-28	Cow	NA	NA	NA	0
67	ampasina	2017-11-28	Cow	NA	NA	NA	0
67	ampasina	2017-11-28	Cow	NA	NA	NA	0
67	ampasina	2017-11-28	Cow	NA	NA	NA	0
67	ampasina	2017-11-28	Cow	NA	NA	NA	0
68	ampasina	2017-11-28	Human	male	1	0	0
68	ampasina	2017-11-28	Human	male	3	0	0
68	ampasina	2017-11-28	Cow	NA	NA	NA	0
68	ampasina	2017-11-28	Cow	NA	NA	NA	0
68	ampasina	2017-11-28	Cow	NA	NA	NA	0
68	ampasina	2017-11-28	Cow	NA	NA	NA	0
68	ampasina	2017-11-28	Cow	NA	NA	NA	0
68	ampasina	2017-11-28	Cow	NA	NA	NA	0
68	ampasina	2017-11-28	Cow	NA	NA	NA	0
68	ampasina	2017-11-28	Cow	NA	NA	NA	0
68	ampasina	2017-11-28	Cow	NA	NA	NA	1	Cryptosporidium xiaoi/bovis
70	ampasina	2018-04-21	Human	male	0	0	0
70	ampasina	2018-04-21	Human	male	3	0	0
70	ampasina	2018-04-21	Cow	NA	NA	NA	0
70	ampasina	2018-04-21	Cow	NA	NA	NA	0
70	ampasina	2018-04-21	Cow	NA	NA	NA	0
70	ampasina	2018-04-21	Cow	NA	NA	NA	1	Cryptosporidium xiaoi/bovis
70	ampasina	2018-04-21	Cow	NA	NA	NA	0
70	ampasina	2018-04-21	Cow	NA	NA	NA	0
71	ampasina	2018-04-21	Human	male	1	0	0
71	ampasina	2018-04-21	Cow	NA	NA	NA	0
71	ampasina	2018-04-21	Cow	NA	NA	NA	0
71	ampasina	2018-04-21	Cow	NA	NA	NA	0
71	ampasina	2018-04-21	Cow	NA	NA	NA	0
71	ampasina	2018-04-21	Cow	NA	NA	NA	0
72	ampasina	2018-01-10	Human	male	3	0	0
72	ampasina	2018-01-10	Sheep	NA	NA	NA	0
72	ampasina	2018-01-10	Sheep	NA	NA	NA	0
72	ampasina	2018-01-10	Sheep	NA	NA	NA	0
72	ampasina	2018-01-10	Cow	NA	NA	NA	0
72	ampasina	2018-01-10	Cow	NA	NA	NA	0
72	ampasina	2018-01-10	Cow	NA	NA	NA	0
72	ampasina	2018-01-10	Cow	NA	NA	NA	0
72	ampasina	2018-01-10	Cow	NA	NA	NA	0
73	ampasina	2017-07-18	Cow	NA	NA	NA	0
73	ampasina	2017-07-18	Cow	NA	NA	NA	0
73	ampasina	2017-07-18	Sheep	NA	NA	NA	0
73	ampasina	2017-07-18	Sheep	NA	NA	NA	1	Cryptosporidium xiaoi/bovis
73	ampasina	2017-07-18	Sheep	NA	NA	NA	1	Cryptosporidium xiaoi/bovis
74	ampasina	2018-01-10	Human	female	3	0	0
74	ampasina	2018-01-10	Cow	NA	NA	NA	0
74	ampasina	2018-01-10	Cow	NA	NA	NA	0
74	ampasina	2018-01-10	Cow	NA	NA	NA	1	Cryptosporidium xiaoi/bovis
74	ampasina	2018-01-10	Cow	NA	NA	NA	0
74	ampasina	2018-01-10	Cow	NA	NA	NA	1	Cryptosporidium xiaoi/bovis
75	ampasina	2018-03-20	Cow	NA	NA	NA	0
75	ampasina	2018-03-20	Cow	NA	NA	NA	0
75	ampasina	2018-03-20	Cow	NA	NA	NA	0
76	ampasina	2017-12-14	Human	female	1	0	0
76	ampasina	2017-12-14	Sheep	NA	NA	NA	0
76	ampasina	2017-12-14	Sheep	NA	NA	NA	0
76	ampasina	2017-12-14	Sheep	NA	NA	NA	0
76	ampasina	2017-12-14	Sheep	NA	NA	NA	0
76	ampasina	2017-12-14	Sheep	NA	NA	NA	0
76	ampasina	2017-12-14	Cow	NA	NA	NA	1	Cryptosporidium ryanae
76	ampasina	2017-12-14	Cow	NA	NA	NA	0
76	ampasina	2017-12-14	Sheep	NA	NA	NA	0
78	ampasina	2017-12-14	Human	male	5	0	0
78	ampasina	2017-12-10	Human	male	3	0	0
78	ampasina	2017-12-14	Cow	NA	NA	NA	0
78	ampasina	2017-12-14	Cow	NA	NA	NA	0
78	ampasina	2017-12-14	Cow	NA	NA	NA	0
79	ampasina	2018-04-29	Human	female	3	0	0
79	ampasina	2018-04-28	Sheep	NA	NA	NA	0
79	ampasina	2018-04-28	Sheep	NA	NA	NA	0
79	ampasina	2018-04-28	Sheep	NA	NA	NA	0
79	ampasina	2018-04-28	Sheep	NA	NA	NA	0
81	ampasina	2017-08-02	Human	female	3	0	0
81	ampasina	2017-08-02	Cow	NA	NA	NA	0
81	ampasina	2017-08-02	Cow	NA	NA	NA	0
82	ampasina	2017-09-25	Cow	NA	NA	NA	0
82	ampasina	2017-09-25	Cow	NA	NA	NA	0
83	ampasina	2017-09-25	Sheep	NA	NA	NA	0
83	ampasina	2017-09-25	Sheep	NA	NA	NA	0
83	ampasina	2017-09-25	Sheep	NA	NA	NA	0
83	ampasina	2017-09-25	Sheep	NA	NA	NA	0
83	ampasina	2017-09-25	Sheep	NA	NA	NA	0
83	ampasina	2017-09-25	Sheep	NA	NA	NA	0
83	ampasina	2017-09-25	Sheep	NA	NA	NA	0
83	ampasina	2017-09-25	Cow	NA	NA	NA	1	Cryptosporidium xiaoi/bovis
83	ampasina	2017-09-25	Cow	NA	NA	NA	0
83	ampasina	2017-09-25	Cow	NA	NA	NA	0
83	ampasina	2017-09-25	Cow	NA	NA	NA	0
83	ampasina	2017-09-25	Cow	NA	NA	NA	0
83	ampasina	2017-09-25	Cow	NA	NA	NA	0
83	ampasina	2017-09-25	Cow	NA	NA	NA	0
84	ampasina	2018-04-29	Cow	NA	NA	NA	0
84	ampasina	2018-04-29	Cow	NA	NA	NA	0
84	ampasina	2018-04-29	Cow	NA	NA	NA	0
84	ampasina	2018-04-29	Cow	NA	NA	NA	0
84	ampasina	2018-04-29	Cow	NA	NA	NA	0
85	ampasina	2017-12-10	Cow	NA	NA	NA	0
85	ampasina	2017-12-10	Cow	NA	NA	NA	0
85	ampasina	2017-12-10	Cow	NA	NA	NA	0
85	ampasina	2017-12-10	Cow	NA	NA	NA	0
85	ampasina	2017-12-10	Cow	NA	NA	NA	0
85	ampasina	2017-12-10	Cow	NA	NA	NA	0
85	ampasina	2017-12-10	Cow	NA	NA	NA	0
85	ampasina	2017-12-10	Cow	NA	NA	NA	0
85	ampasina	2017-12-10	Cow	NA	NA	NA	0
85	ampasina	2017-12-10	Cow	NA	NA	NA	0
85	ampasina	2017-12-10	Cow	NA	NA	NA	0
87	ampasina	2017-09-05	Cow	NA	NA	NA	0
88	ampasina	2017-08-02	Human	male	0	0	0
88	ampasina	2017-08-02	Human	male	3	0	0
88	ampasina	2017-08-02	Cow	NA	NA	NA	0
88	ampasina	2017-08-02	Cow	NA	NA	NA	0
88	ampasina	2017-08-02	Cow	NA	NA	NA	0
88	ampasina	2017-08-02	Cow	NA	NA	NA	0
88	ampasina	2017-08-02	Cow	NA	NA	NA	0
89	ampasina	2017-09-05	Cow	NA	NA	NA	0
89	ampasina	2017-09-05	Cow	NA	NA	NA	0
89	ampasina	2017-09-05	Cow	NA	NA	NA	0
89	ampasina	2017-09-05	Cow	NA	NA	NA	0
91	ampasina	2017-10-22	Human	female	3	0	0
91	ampasina	2017-10-22	Human	female	1	0	0
91	ampasina	2017-10-22	Sheep	NA	NA	NA	0
91	ampasina	2017-10-22	Sheep	NA	NA	NA	0
91	ampasina	2017-10-22	Sheep	NA	NA	NA	0
91	ampasina	2017-10-22	Sheep	NA	NA	NA	0
92	ampasina	2017-10-23	Cow	NA	NA	NA	0
92	ampasina	2017-10-23	Cow	NA	NA	NA	0
92	ampasina	2017-10-23	Cow	NA	NA	NA	0
92	ampasina	2017-10-23	Cow	NA	NA	NA	0
92	ampasina	2017-10-23	Cow	NA	NA	NA	0
93	ampasina	2017-08-02	Human	male	3	0	0
93	ampasina	2017-08-02	Human	male	0	0	0
93	ampasina	2017-08-02	Cow	NA	NA	NA	0
93	ampasina	2017-08-02	Cow	NA	NA	NA	0
93	ampasina	2017-08-02	Cow	NA	NA	NA	0
93	ampasina	2017-08-02	Sheep	NA	NA	NA	0
93	ampasina	2017-08-02	Sheep	NA	NA	NA	0
93	ampasina	2017-08-02	Sheep	NA	NA	NA	0
93	ampasina	2017-08-02	Sheep	NA	NA	NA	0
93	ampasina	2017-08-02	Sheep	NA	NA	NA	0
93	ampasina	2017-08-02	Sheep	NA	NA	NA	0
93	ampasina	2017-08-02	Sheep	NA	NA	NA	0
93	ampasina	2017-08-02	Sheep	NA	NA	NA	0
93	ampasina	2017-08-02	Sheep	NA	NA	NA	0
93	ampasina	2017-08-02	Sheep	NA	NA	NA	0
94	ampasina	2018-04-30	Cow	NA	NA	NA	0
94	ampasina	2018-04-30	Cow	NA	NA	NA	0
95	ampasina	2017-08-01	Cow	NA	NA	NA	0
95	ampasina	2017-08-01	Cow	NA	NA	NA	0
95	ampasina	2017-08-01	Cow	NA	NA	NA	0
95	ampasina	2017-08-01	Cow	NA	NA	NA	0
95	ampasina	2017-08-01	Cow	NA	NA	NA	0
96	ampasina	2018-03-27	Human	male	3	0	0
96	ampasina	2018-03-27	Human	male	1	0	0
96	ampasina	2018-03-27	Cow	NA	NA	NA	0
96	ampasina	2018-03-27	Cow	NA	NA	NA	0
96	ampasina	2018-03-27	Cow	NA	NA	NA	0
96	ampasina	2018-03-27	Cow	NA	NA	NA	0
98	ampasina	2017-08-01	Cow	NA	NA	NA	0
98	ampasina	2017-08-01	Cow	NA	NA	NA	1	Cryptosporidium xiaoi/bovis
98	ampasina	2017-08-01	Cow	NA	NA	NA	0
100	ampasina	2018-01-19	Human	female	3	0	0
100	ampasina	2018-01-19	Human	female	3	0	0
100	ampasina	2018-01-19	Cow	NA	NA	NA	1	Cryptosporidium xiaoi/bovis
100	ampasina	2018-01-19	Cow	NA	NA	NA	0
100	ampasina	2018-01-19	Cow	NA	NA	NA	0
100	ampasina	2018-01-19	Cow	NA	NA	NA	0
100	ampasina	2018-01-19	Sheep	NA	NA	NA	0
100	ampasina	2018-01-19	Sheep	NA	NA	NA	0
101	ampasina	2018-03-28	Human	male	3	0	0
101	ampasina	2018-03-28	Cow	NA	NA	NA	0
101	ampasina	2018-03-28	Cow	NA	NA	NA	0
102	ampasina	2018-01-16	Human	female	5	0	0
102	ampasina	2018-01-16	Human	female	3	0	0
102	ampasina	2018-01-16	Cow	NA	NA	NA	0
102	ampasina	2018-01-16	Cow	NA	NA	NA	0
102	ampasina	2018-01-16	Cow	NA	NA	NA	0
103	ampasina	2018-01-16	Human	male	3	0	0
103	ampasina	2018-01-16	Human	female	1	1	0
103	ampasina	2018-01-17	Cow	NA	NA	NA	0
103	ampasina	2018-01-17	Cow	NA	NA	NA	0
103	ampasina	2018-01-17	Cow	NA	NA	NA	0
105	ampasina	2017-09-05	Human	male	0	0	0
105	ampasina	2017-09-05	Human	male	1	0	0
105	ampasina	2017-09-05	Cow	NA	NA	NA	0
106	ampasina	2017-07-31	Human	female	5	0	0
106	ampasina	2017-07-31	Human	female	3	0	0
106	ampasina	2017-07-31	Cow	NA	NA	NA	0
106	ampasina	2017-07-31	Cow	NA	NA	NA	0
106	ampasina	2017-07-31	Cow	NA	NA	NA	0
106	ampasina	2017-07-31	Cow	NA	NA	NA	0
106	ampasina	2017-07-31	Cow	NA	NA	NA	0
106	ampasina	2017-07-28	Cow	NA	NA	NA	0
106	ampasina	2017-07-28	Cow	NA	NA	NA	0
106	ampasina	2017-07-28	Cow	NA	NA	NA	0
106	ampasina	2017-07-28	Cow	NA	NA	NA	0
107	ampasina	2017-09-06	Human	female	3	0	0
107	ampasina	2017-09-06	Cow	NA	NA	NA	0
107	ampasina	2017-09-06	Cow	NA	NA	NA	0
107	ampasina	2017-09-06	Cow	NA	NA	NA	0
107	ampasina	2017-09-06	Cow	NA	NA	NA	0
107	ampasina	2017-09-06	Cow	NA	NA	NA	0
107	ampasina	2017-09-06	Cow	NA	NA	NA	0
108	ampasina	2018-01-16	Human	female	3	0	1	Cryptosporidium hominis	IbA10G2
108	ampasina	2018-01-16	Human	female	5	1	0
108	ampasina	2018-01-16	Cow	NA	NA	NA	1	Cryptosporidium xiaoi/bovis
108	ampasina	2018-01-16	Cow	NA	NA	NA	0
108	ampasina	2018-01-16	Cow	NA	NA	NA	0
108	ampasina	2018-01-16	Cow	NA	NA	NA	0
108	ampasina	2018-01-16	Cow	NA	NA	NA	0
108	ampasina	2018-01-16	Cow	NA	NA	NA	0
109	ampasina	2017-07-31	Human	male	1	0	0
109	ampasina	2017-07-31	Human	female	1	0	0
109	ampasina	2017-07-31	Cow	NA	NA	NA	0
109	ampasina	2017-07-31	Cow	NA	NA	NA	0
109	ampasina	2017-07-31	Cow	NA	NA	NA	0
109	ampasina	2017-07-31	Sheep	NA	NA	NA	0
109	ampasina	2017-07-31	Sheep	NA	NA	NA	0
109	ampasina	2017-07-31	Sheep	NA	NA	NA	0
109	ampasina	2017-07-31	Sheep	NA	NA	NA	0
109	ampasina	2017-07-31	Sheep	NA	NA	NA	0
111	ampasina	2017-07-31	Sheep	NA	NA	NA	0
111	ampasina	2017-07-31	Sheep	NA	NA	NA	0
111	ampasina	2017-07-31	Sheep	NA	NA	NA	0
111	ampasina	2017-07-31	Sheep	NA	NA	NA	0
111	ampasina	2017-07-31	Sheep	NA	NA	NA	0
111	ampasina	2017-07-31	Sheep	NA	NA	NA	0
111	ampasina	2017-07-31	Cow	NA	NA	NA	0
117	ampasina	2018-02-08	Cow	NA	NA	NA	0
117	ampasina	2018-02-08	Cow	NA	NA	NA	0
118	ampasina	2017-07-31	Human	male	3	0	0
118	ampasina	2017-07-31	Human	male	3	0	0
118	ampasina	2017-07-31	Cow	NA	NA	NA	0
119	ampasina	2018-03-28	Cow	NA	NA	NA	0
119	ampasina	2018-03-28	Cow	NA	NA	NA	0
119	ampasina	2018-03-28	Cow	NA	NA	NA	0
119	ampasina	2018-03-26	Sheep	NA	NA	NA	0
119	ampasina	2018-03-28	Sheep	NA	NA	NA	0
120	ampasina	2017-10-06	Cow	NA	NA	NA	0
120	ampasina	2017-10-06	Cow	NA	NA	NA	0
120	ampasina	2017-10-06	Cow	NA	NA	NA	0
120	ampasina	2017-10-06	Cow	NA	NA	NA	0
120	ampasina	2017-10-06	Cow	NA	NA	NA	0
120	ampasina	2017-10-06	Cow	NA	NA	NA	0
120	ampasina	2017-10-06	Cow	NA	NA	NA	0
120	ampasina	2017-10-07	Cow	NA	NA	NA	0
121	ampasina	2017-09-29	Cow	NA	NA	NA	0
121	ampasina	2017-09-29	Cow	NA	NA	NA	0
121	ampasina	2017-09-29	Cow	NA	NA	NA	0
121	ampasina	2017-09-29	Cow	NA	NA	NA	0
121	ampasina	2017-09-29	Cow	NA	NA	NA	0
121	ampasina	2017-09-29	Cow	NA	NA	NA	0
121	ampasina	2017-09-30	Sheep	NA	NA	NA	0
121	ampasina	2017-09-30	Sheep	NA	NA	NA	0
121	ampasina	2017-09-30	Sheep	NA	NA	NA	0
122	ambalamarina	2017-06-16	Human	male	5	0	0
122	ambalamarina	2017-06-16	Human	male	3	1	0
122	ambalamarina	2017-06-15	Cow	NA	NA	NA	0
122	ambalamarina	2017-06-15	Sheep	NA	NA	NA	1	Cryptosporidium xiaoi/bovis
122	ambalamarina	2017-06-15	Sheep	NA	NA	NA	0
122	ambalamarina	2017-06-15	Sheep	NA	NA	NA	0
122	ambalamarina	2017-06-15	Sheep	NA	NA	NA	0
123	ambalamarina	2017-06-02	Cow	NA	NA	NA	0
123	ambalamarina	2017-06-02	Cow	NA	NA	NA	0
123	ambalamarina	2017-06-02	Cow	NA	NA	NA	0
123	ambalamarina	2017-06-02	Cow	NA	NA	NA	1	Cryptosporidium xiaoi/bovis
124	ambalamarina	2017-06-02	Human	male	3	0	0
124	ambalamarina	2017-06-02	Human	female	0	0	0
124	ambalamarina	2017-06-02	Cow	NA	NA	NA	0
124	ambalamarina	2017-06-02	Cow	NA	NA	NA	0
124	ambalamarina	2017-06-02	Cow	NA	NA	NA	0
124	ambalamarina	2017-06-02	Cow	NA	NA	NA	0
126	ambalamarina	2017-08-27	Cow	NA	NA	NA	0
126	ambalamarina	2017-08-27	Cow	NA	NA	NA	0
126	ambalamarina	2017-08-27	Cow	NA	NA	NA	0
126	ambalamarina	2017-08-27	Cow	NA	NA	NA	0
127	ambalamarina	2018-04-28	Human	female	5	0	0
127	ambalamarina	2018-04-28	Sheep	NA	NA	NA	0
127	ambalamarina	2018-04-28	Sheep	NA	NA	NA	0
127	ambalamarina	2018-04-28	Sheep	NA	NA	NA	0
127	ambalamarina	2018-04-28	Sheep	NA	NA	NA	0
128	ambalamarina	2018-04-30	Cow	NA	NA	NA	0
128	ambalamarina	2018-04-30	Cow	NA	NA	NA	1	Cryptosporidium xiaoi/bovis
129	ambalamarina	2018-05-05	Human	female	5	0	0
129	ambalamarina	2018-05-05	Cow	NA	NA	NA	0
129	ambalamarina	2018-05-05	Cow	NA	NA	NA	0
129	ambalamarina	2018-05-05	Cow	NA	NA	NA	0
130	ambalamarina	2018-05-05	Cow	NA	NA	NA	0
130	ambalamarina	2018-05-05	Cow	NA	NA	NA	0
134	ambalamarina	2018-04-29	Human	male	5	0	0
134	ambalamarina	2018-04-28	Cow	NA	NA	NA	0
134	ambalamarina	2018-04-28	Cow	NA	NA	NA	0
134	ambalamarina	2018-04-28	Cow	NA	NA	NA	0
135	ambalamarina	2017-08-28	Human	female	3	1	0
135	ambalamarina	2017-08-28	Cow	NA	NA	NA	0
135	ambalamarina	2017-08-28	Cow	NA	NA	NA	0
135	ambalamarina	2017-08-28	Cow	NA	NA	NA	0
135	ambalamarina	2017-08-28	Cow	NA	NA	NA	0
136	ambalamarina	2017-07-12	Cow	NA	NA	NA	0
136	ambalamarina	2017-07-12	Cow	NA	NA	NA	0
136	ambalamarina	2017-07-12	Cow	NA	NA	NA	0
136	ambalamarina	2017-07-12	Cow	NA	NA	NA	0
136	ambalamarina	2017-07-12	Cow	NA	NA	NA	0
136	ambalamarina	2017-07-12	Sheep	NA	NA	NA	0
136	ambalamarina	2017-07-12	Sheep	NA	NA	NA	0
136	ambalamarina	2017-07-12	Sheep	NA	NA	NA	0
136	ambalamarina	2017-07-12	Sheep	NA	NA	NA	0
138	ambalamarina	2017-11-18	Cow	NA	NA	NA	0
138	ambalamarina	2017-11-18	Cow	NA	NA	NA	0
138	ambalamarina	2017-11-18	Cow	NA	NA	NA	0
138	ambalamarina	2017-11-18	Sheep	NA	NA	NA	0
138	ambalamarina	2017-11-18	Sheep	NA	NA	NA	0
138	ambalamarina	2017-11-18	Sheep	NA	NA	NA	0
139	ambalamarina	2017-11-19	Cow	NA	NA	NA	0
139	ambalamarina	2017-11-19	Cow	NA	NA	NA	0
139	ambalamarina	2017-11-19	Sheep	NA	NA	NA	0
139	ambalamarina	2017-11-19	Sheep	NA	NA	NA	0
139	ambalamarina	2017-11-19	Sheep	NA	NA	NA	0
140	ambalamarina	2018-04-28	Sheep	NA	NA	NA	1	Cryptosporidium xiaoi/bovis
140	ambalamarina	2018-04-28	Sheep	NA	NA	NA	1	Cryptosporidium xiaoi/bovis
140	ambalamarina	2018-04-28	Cow	NA	NA	NA	0
140	ambalamarina	2018-04-28	Cow	NA	NA	NA	0
141	ambalamarina	2017-07-12	Cow	NA	NA	NA	0
141	ambalamarina	2017-07-12	Cow	NA	NA	NA	0
143	ambalamarina	2017-11-20	Human	female	3	0	0
143	ambalamarina	2017-11-20	Sheep	NA	NA	NA	0
143	ambalamarina	2017-11-20	Sheep	NA	NA	NA	0
143	ambalamarina	2017-11-20	Sheep	NA	NA	NA	0
143	ambalamarina	2017-11-20	Sheep	NA	NA	NA	1	Cryptosporidium xiaoi/bovis
144	ambalamarina	2017-06-17	Human	female	0	0	0
144	ambalamarina	2017-06-17	Human	male	3	0	0
144	ambalamarina	2017-06-14	Cow	NA	NA	NA	0
144	ambalamarina	2017-06-14	Cow	NA	NA	NA	0
144	ambalamarina	2017-06-14	Cow	NA	NA	NA	0
144	ambalamarina	2017-06-14	Cow	NA	NA	NA	0
144	ambalamarina	2017-06-14	Cow	NA	NA	NA	0
144	ambalamarina	2017-06-14	Cow	NA	NA	NA	0
145	ambalamarina	2017-08-26	Cow	NA	NA	NA	0
145	ambalamarina	2017-08-26	Cow	NA	NA	NA	0
145	ambalamarina	2017-08-26	Cow	NA	NA	NA	0
145	ambalamarina	2017-08-26	Cow	NA	NA	NA	0
145	ambalamarina	2017-08-26	Cow	NA	NA	NA	0
145	ambalamarina	2017-07-26	Cow	NA	NA	NA	0
146	ambalamarina	2018-04-23	Human	female	3	0	0
146	ambalamarina	2018-04-23	Cow	NA	NA	NA	0
146	ambalamarina	2018-04-23	Cow	NA	NA	NA	0
147	ambalamarina	2018-05-05	Human	female	5	0	0
147	ambalamarina	2018-05-05	Human	male	1	0	0
147	ambalamarina	2018-05-05	Cow	NA	NA	NA	0
147	ambalamarina	2018-05-05	Cow	NA	NA	NA	0
147	ambalamarina	2018-05-05	Cow	NA	NA	NA	0
148	ambalamarina	2017-11-20	Human	male	3	0	1	Cryptosporidium viatorum
148	ambalamarina	2017-11-20	Sheep	NA	NA	NA	0
148	ambalamarina	2017-11-20	Sheep	NA	NA	NA	0
148	ambalamarina	2017-11-20	Sheep	NA	NA	NA	0
148	ambalamarina	2017-11-20	Sheep	NA	NA	NA	0
148	ambalamarina	2017-11-20	Sheep	NA	NA	NA	0
149	ambalamarina	2017-06-29	Cow	NA	NA	NA	0
149	ambalamarina	2017-06-29	Cow	NA	NA	NA	0
149	ambalamarina	2017-06-29	Cow	NA	NA	NA	0
150	ambalamarina	2017-06-29	Human	female	3	0	0
150	ambalamarina	2017-06-29	Cow	NA	NA	NA	0
150	ambalamarina	2017-06-29	Cow	NA	NA	NA	0
150	ambalamarina	2017-06-29	Cow	NA	NA	NA	0
151	ambalamarina	2017-11-19	Cow	NA	NA	NA	0
151	ambalamarina	2017-11-19	Cow	NA	NA	NA	0
153	ambalamarina	2017-11-19	Cow	NA	NA	NA	0
153	ambalamarina	2017-11-19	Cow	NA	NA	NA	0
153	ambalamarina	2017-11-19	Cow	NA	NA	NA	0
153	ambalamarina	2017-11-19	Cow	NA	NA	NA	0
165	ambalamarina	2017-11-19	Human	male	5	1	0
165	ambalamarina	2017-11-19	Human	female	3	0	0
165	ambalamarina	2017-11-19	Cow	NA	NA	NA	0
165	ambalamarina	2017-11-19	Cow	NA	NA	NA	0
165	ambalamarina	2017-11-19	Cow	NA	NA	NA	0
165	ambalamarina	2017-11-19	Cow	NA	NA	NA	0
165	ambalamarina	2017-11-19	Cow	NA	NA	NA	0
165	ambalamarina	2017-11-19	Cow	NA	NA	NA	0
170	anjama ivo	2018-04-09	Cow	NA	NA	NA	0
170	anjama ivo	2018-04-09	Cow	NA	NA	NA	0
170	anjama ivo	2018-04-09	Cow	NA	NA	NA	0
170	anjama ivo	2018-04-09	Cow	NA	NA	NA	0
170	anjama ivo	2018-04-09	Cow	NA	NA	NA	0
170	anjama ivo	2018-04-09	Cow	NA	NA	NA	0
170	anjama ivo	2018-04-09	Cow	NA	NA	NA	0
171	anjama ivo	2017-10-21	Human	female	3	0	0
171	anjama ivo	2017-10-21	Cow	NA	NA	NA	0
171	anjama ivo	2017-10-21	Cow	NA	NA	NA	0
171	anjama ivo	2017-10-21	Cow	NA	NA	NA	0
173	anjama ivo	2018-04-11	Cow	NA	NA	NA	0
173	anjama ivo	2018-04-11	Cow	NA	NA	NA	0
173	anjama ivo	2018-04-11	Cow	NA	NA	NA	0
173	anjama ivo	2018-04-11	Cow	NA	NA	NA	0
173	anjama ivo	2018-04-11	Sheep	NA	NA	NA	0
173	anjama ivo	2018-04-11	Sheep	NA	NA	NA	0
173	anjama ivo	2018-04-11	Sheep	NA	NA	NA	0
174	anjama ivo	2018-03-31	Cow	NA	NA	NA	1	Cryptosporidium xiaoi/bovis
174	anjama ivo	2018-03-31	Cow	NA	NA	NA	0
174	anjama ivo	2018-03-31	Cow	NA	NA	NA	0
174	anjama ivo	2018-03-31	Cow	NA	NA	NA	0
175	anjama ivo	2018-03-31	Human	male	3	0	0
175	anjama ivo	2018-03-31	Human	female	1	0	0
175	anjama ivo	2018-03-31	Cow	NA	NA	NA	0
178	anjama ivo	2017-09-29	Cow	NA	NA	NA	0
178	anjama ivo	2017-09-29	Cow	NA	NA	NA	0
178	anjama ivo	2017-09-29	Cow	NA	NA	NA	0
179	anjama ivo	2017-08-21	Human	female	3	0	0
179	anjama ivo	2017-08-21	Cow	NA	NA	NA	0
179	anjama ivo	2017-08-21	Cow	NA	NA	NA	0
180	anjama ivo	2017-07-25	Human	female	3	0	0
180	anjama ivo	2017-07-25	Cow	NA	NA	NA	0
180	anjama ivo	2017-07-25	Sheep	NA	NA	NA	0
180	anjama ivo	2017-07-25	Sheep	NA	NA	NA	0
182	anjama ivo	2017-11-02	Cow	NA	NA	NA	0
182	anjama ivo	2017-11-02	Cow	NA	NA	NA	0
182	anjama ivo	2017-11-02	Cow	NA	NA	NA	0
183	anjama ivo	2017-07-24	Cow	NA	NA	NA	0
183	anjama ivo	2017-07-24	Cow	NA	NA	NA	0
183	anjama ivo	2017-07-24	Cow	NA	NA	NA	0
183	anjama ivo	2017-07-24	Cow	NA	NA	NA	0
183	anjama ivo	2017-07-24	Cow	NA	NA	NA	0
184	anjama ivo	2018-04-11	Human	male	3	0	0
184	anjama ivo	2018-04-11	Cow	NA	NA	NA	0
184	anjama ivo	2018-04-11	Cow	NA	NA	NA	0
185	anjama ivo	2017-11-02	Human	female	3	0	1	Cryptosporidium hominis	IbA10G2
185	anjama ivo	2017-11-02	Cow	NA	NA	NA	0
185	anjama ivo	2017-11-02	Cow	NA	NA	NA	0
185	anjama ivo	2017-11-02	Cow	NA	NA	NA	0
186	anjama ivo	2017-05-21	Cow	NA	NA	NA	0
186	anjama ivo	2017-05-21	Cow	NA	NA	NA	0
186	anjama ivo	2017-05-21	Cow	NA	NA	NA	0
186	anjama ivo	2017-05-21	Cow	NA	NA	NA	0
187	anjama ivo	2017-12-15	Cow	NA	NA	NA	0
187	anjama ivo	2017-12-15	Cow	NA	NA	NA	0
187	anjama ivo	2017-12-15	Cow	NA	NA	NA	0
187	anjama ivo	2017-12-15	Cow	NA	NA	NA	0
187	anjama ivo	2017-12-15	Cow	NA	NA	NA	0
187	anjama ivo	2017-12-15	Cow	NA	NA	NA	0
187	anjama ivo	2017-12-15	Cow	NA	NA	NA	0
187	anjama ivo	2017-12-15	Cow	NA	NA	NA	0
188	anjama ivo	2017-05-22	Human	female	1	0	0
188	anjama ivo	2017-05-22	Human	male	3	0	0
188	anjama ivo	2017-05-22	Cow	NA	NA	NA	0
188	anjama ivo	2017-05-22	Cow	NA	NA	NA	0
189	anjama ivo	2017-10-03	Human	female	3	0	0
189	anjama ivo	2017-10-03	Cow	NA	NA	NA	0
189	anjama ivo	2017-10-03	Cow	NA	NA	NA	0
190	anjama ivo	2017-07-24	Cow	NA	NA	NA	0
190	anjama ivo	2017-07-24	Cow	NA	NA	NA	0
190	anjama ivo	2017-07-24	Cow	NA	NA	NA	0
191	anjama ivo	2017-10-03	Cow	NA	NA	NA	0
191	anjama ivo	2017-10-03	Cow	NA	NA	NA	0
192	anjama ivo	2017-08-25	Cow	NA	NA	NA	0
192	anjama ivo	2017-08-25	Cow	NA	NA	NA	0
192	anjama ivo	2017-08-25	Cow	NA	NA	NA	0
192	anjama ivo	2017-08-25	Cow	NA	NA	NA	0
192	anjama ivo	2017-08-25	Cow	NA	NA	NA	0
193	anjama ivo	2017-07-19	Human	male	5	0	0
193	anjama ivo	2017-07-17	Cow	NA	NA	NA	0
194	anjama ivo	2018-01-20	Sheep	NA	NA	NA	0
194	anjama ivo	2018-01-20	Sheep	NA	NA	NA	0
195	anjama ivo	2017-07-27	Human	male	1	0	0
195	anjama ivo	2017-07-26	Cow	NA	NA	NA	0
195	anjama ivo	2017-07-27	Cow	NA	NA	NA	0
195	anjama ivo	2017-07-27	Cow	NA	NA	NA	0
195	anjama ivo	2017-07-27	Sheep	NA	NA	NA	0
195	anjama ivo	2017-07-27	Sheep	NA	NA	NA	0
195	anjama ivo	2017-07-27	Sheep	NA	NA	NA	0
195	anjama ivo	2017-07-27	Sheep	NA	NA	NA	0
196	anjama ivo	2017-08-26	Cow	NA	NA	NA	0
196	anjama ivo	2017-07-26	Cow	NA	NA	NA	0
196	anjama ivo	2017-08-26	Cow	NA	NA	NA	0
196	anjama ivo	2017-07-26	Cow	NA	NA	NA	0
196	anjama ivo	2017-08-26	Cow	NA	NA	NA	0
199	anjama ivo	2017-07-19	Human	male	3	0	0
199	anjama ivo	2017-07-19	Human	female	0	0	0
199	anjama ivo	2017-07-17	Cow	NA	NA	NA	0
199	anjama ivo	2017-07-17	Cow	NA	NA	NA	0
199	anjama ivo	2017-07-17	Cow	NA	NA	NA	0
199	anjama ivo	2017-07-17	Cow	NA	NA	NA	0
201	anjama ivo	2017-05-30	Cow	NA	NA	NA	0
201	anjama ivo	2017-05-30	Cow	NA	NA	NA	0
201	anjama ivo	2017-05-30	Cow	NA	NA	NA	0
201	anjama ivo	2017-05-30	Cow	NA	NA	NA	0
201	anjama ivo	2017-05-30	Cow	NA	NA	NA	0
201	anjama ivo	2017-05-30	Cow	NA	NA	NA	0
202	anjama ivo	2017-12-15	Cow	NA	NA	NA	0
202	anjama ivo	2017-12-15	Cow	NA	NA	NA	0
202	anjama ivo	2017-12-15	Cow	NA	NA	NA	0
202	anjama ivo	2017-12-15	Cow	NA	NA	NA	0
202	anjama ivo	2017-12-15	Cow	NA	NA	NA	0
202	anjama ivo	2017-12-15	Cow	NA	NA	NA	0
202	anjama ivo	2017-12-15	Cow	NA	NA	NA	0
204	anjama ivo	2017-11-20	Cow	NA	NA	NA	0
204	anjama ivo	2017-11-20	Cow	NA	NA	NA	0
205	anjama ivo	2018-04-02	Human	female	3	0	1	Cryptosporidium hominis	IbA10G2
205	anjama ivo	2018-04-02	Human	male	0	0	0
205	anjama ivo	2018-04-02	Cow	NA	NA	NA	0
205	anjama ivo	2018-04-02	Cow	NA	NA	NA	0
205	anjama ivo	2018-04-02	Cow	NA	NA	NA	0
205	anjama ivo	2018-04-02	Sheep	NA	NA	NA	1	Cryptosporidium xiaoi/bovis
205	anjama ivo	2018-04-02	Sheep	NA	NA	NA	1	Cryptosporidium xiaoi/bovis
205	anjama ivo	2018-04-02	Sheep	NA	NA	NA	1	Cryptosporidium xiaoi/bovis
206	anjama ivo	2018-02-05	Cow	NA	NA	NA	0
206	anjama ivo	2018-02-05	Cow	NA	NA	NA	0
206	anjama ivo	2018-02-05	Cow	NA	NA	NA	0
208	anjama ivo	2018-02-04	Human	male	5	0	0
208	anjama ivo	2018-02-04	Cow	NA	NA	NA	0
208	anjama ivo	2018-02-04	Cow	NA	NA	NA	0
208	anjama ivo	2018-02-04	Cow	NA	NA	NA	0
208	anjama ivo	2018-02-04	Cow	NA	NA	NA	0
210	anjama ivo	2017-11-20	Cow	NA	NA	NA	1	Cryptosporidium xiaoi/bovis
210	anjama ivo	2017-11-20	Cow	NA	NA	NA	0
211	anjama ivo	2018-04-11	Cow	NA	NA	NA	0
211	anjama ivo	2018-04-11	Cow	NA	NA	NA	0
212	anjama ivo	2017-11-22	Cow	NA	NA	NA	0
212	anjama ivo	2017-11-22	Cow	NA	NA	NA	0
212	anjama ivo	2017-11-22	Cow	NA	NA	NA	0
212	anjama ivo	2017-11-22	Cow	NA	NA	NA	0
212	anjama ivo	2017-11-22	Cow	NA	NA	NA	0
212	anjama ivo	2017-11-22	Cow	NA	NA	NA	0
213	anjama ivo	2018-02-20	Cow	NA	NA	NA	0
213	anjama ivo	2018-02-20	Cow	NA	NA	NA	0
214	anjama ivo	2017-07-25	Human	female	1	0	0
214	anjama ivo	2017-07-25	Human	male	0	0	0
214	anjama ivo	2017-07-25	Cow	NA	NA	NA	0
214	anjama ivo	2017-07-25	Cow	NA	NA	NA	0
214	anjama ivo	2017-07-25	Cow	NA	NA	NA	0
215	anjama ivo	2018-01-25	Human	female	3	0	0
215	anjama ivo	2018-01-25	Human	male	1	0	0
215	anjama ivo	2018-01-25	Cow	NA	NA	NA	0
215	anjama ivo	2018-01-25	Cow	NA	NA	NA	0
215	anjama ivo	2018-01-25	Cow	NA	NA	NA	0
215	anjama ivo	2018-01-25	Cow	NA	NA	NA	0
215	anjama ivo	2018-01-25	Cow	NA	NA	NA	0
216	anjama ivo	2018-04-02	Human	male	3	0	0
216	anjama ivo	2018-04-02	Human	female	0	0	1	Cryptosporidium hominis
216	anjama ivo	2018-04-02	Sheep	NA	NA	NA	0
216	anjama ivo	2018-04-02	Sheep	NA	NA	NA	0
216	anjama ivo	2018-04-02	Sheep	NA	NA	NA	0
216	anjama ivo	2018-04-02	Sheep	NA	NA	NA	0
216	anjama ivo	2018-04-02	Cow	NA	NA	NA	0
216	anjama ivo	2018-04-02	Cow	NA	NA	NA	0
216	anjama ivo	2018-04-02	Cow	NA	NA	NA	0
217	anjama ivo	2017-07-18	Human	female	2	0	0
217	anjama ivo	2017-07-18	Cow	NA	NA	NA	0
217	anjama ivo	2017-07-18	Cow	NA	NA	NA	0
217	anjama ivo	2017-07-18	Cow	NA	NA	NA	0
217	anjama ivo	2017-07-18	Cow	NA	NA	NA	0
217	anjama ivo	2017-07-18	Cow	NA	NA	NA	0
218	anjama ivo	2017-07-18	Human	male	1	0	0
218	anjama ivo	2017-07-18	Cow	NA	NA	NA	0
218	anjama ivo	2017-07-18	Cow	NA	NA	NA	0
218	anjama ivo	2017-07-18	Cow	NA	NA	NA	0
218	anjama ivo	2017-07-18	Cow	NA	NA	NA	0
218	anjama ivo	2017-07-18	Cow	NA	NA	NA	0
218	anjama ivo	2017-07-18	Cow	NA	NA	NA	0
218	anjama ivo	2017-07-18	Cow	NA	NA	NA	0
218	anjama ivo	2017-07-18	Cow	NA	NA	NA	0
219	anjama ivo	2018-01-25	Cow	NA	NA	NA	0
219	anjama ivo	2018-01-25	Cow	NA	NA	NA	0
219	anjama ivo	2018-01-25	Cow	NA	NA	NA	0
219	anjama ivo	2018-01-25	Cow	NA	NA	NA	0
219	anjama ivo	2018-01-25	Cow	NA	NA	NA	0
220	anjama ivo	2017-12-24	Human	male	1	0	0
220	anjama ivo	2017-12-24	Cow	NA	NA	NA	0
220	anjama ivo	2017-12-24	Cow	NA	NA	NA	0
220	anjama ivo	2017-12-24	Cow	NA	NA	NA	0
220	anjama ivo	2017-12-24	Sheep	NA	NA	NA	0
220	anjama ivo	2017-12-24	Sheep	NA	NA	NA	0
221	anjama ivo	2018-02-05	Cow	NA	NA	NA	0
221	anjama ivo	2018-02-05	Cow	NA	NA	NA	0
221	anjama ivo	2018-02-05	Cow	NA	NA	NA	0
221	anjama ivo	2018-02-05	Cow	NA	NA	NA	0
221	anjama ivo	2018-02-05	Cow	NA	NA	NA	0
221	anjama ivo	2018-02-05	Cow	NA	NA	NA	0
222	anjama ivo	2017-12-24	Human	male	3	0	0
222	anjama ivo	2017-12-24	Cow	NA	NA	NA	0
222	anjama ivo	2017-12-24	Cow	NA	NA	NA	0
222	anjama ivo	2017-12-24	Cow	NA	NA	NA	0
222	anjama ivo	2017-12-24	Cow	NA	NA	NA	0
222	anjama ivo	2017-12-24	Cow	NA	NA	NA	0
222	anjama ivo	2017-12-24	Cow	NA	NA	NA	0
222	anjama ivo	2017-12-24	Cow	NA	NA	NA	0
222	anjama ivo	2017-12-24	Cow	NA	NA	NA	0
222	anjama ivo	2017-12-24	Cow	NA	NA	NA	0
222	anjama ivo	2017-12-24	Cow	NA	NA	NA	0
223	anjama ivo	2017-07-25	Human	female	1	0	0
223	anjama ivo	2017-07-25	Human	female	3	0	0
223	anjama ivo	2017-07-25	Cow	NA	NA	NA	0
223	anjama ivo	2017-07-25	Cow	NA	NA	NA	0
224	anjama ivo	2017-12-10	Human	female	3	0	0
224	anjama ivo	2017-12-10	Human	male	3	0	0
224	anjama ivo	2017-12-09	Cow	NA	NA	NA	0
224	anjama ivo	2017-12-09	Cow	NA	NA	NA	0
224	anjama ivo	2017-12-09	Sheep	NA	NA	NA	0
224	anjama ivo	2017-12-09	Sheep	NA	NA	NA	0
225	anjama ivo	2018-02-15	Human	female	0	0	0
225	anjama ivo	2018-02-15	Human	male	1	0	0
225	anjama ivo	2018-02-15	Sheep	NA	NA	NA	0
225	anjama ivo	2018-02-15	Sheep	NA	NA	NA	0
225	anjama ivo	2018-02-15	Cow	NA	NA	NA	0
225	anjama ivo	2018-02-15	Cow	NA	NA	NA	0
225	anjama ivo	2018-02-15	Cow	NA	NA	NA	0
225	anjama ivo	2018-02-15	Cow	NA	NA	NA	0
226	anjama ivo	2017-12-09	Human	male	1	0	0
226	anjama ivo	2017-12-09	Human	male	0	1	0
226	anjama ivo	2017-12-09	Cow	NA	NA	NA	0
226	anjama ivo	2017-12-09	Cow	NA	NA	NA	0
227	anjama ivo	2018-02-19	Human	female	3	0	0
227	anjama ivo	2018-02-19	Human	female	5	0	0
227	anjama ivo	2018-02-19	Cow	NA	NA	NA	0
227	anjama ivo	2018-02-19	Cow	NA	NA	NA	0
227	anjama ivo	2018-02-19	Cow	NA	NA	NA	0
227	anjama ivo	2018-02-19	Cow	NA	NA	NA	0
227	anjama ivo	2018-02-19	Cow	NA	NA	NA	0
227	anjama ivo	2018-02-19	Cow	NA	NA	NA	0
228	anjama ivo	2017-08-21	Cow	NA	NA	NA	0
230	anjama ivo	2018-01-20	Sheep	NA	NA	NA	0
230	anjama ivo	2018-01-20	Sheep	NA	NA	NA	0
230	anjama ivo	2018-01-20	Sheep	NA	NA	NA	0
230	anjama ivo	2018-01-20	Sheep	NA	NA	NA	0
231	anjama ivo	2017-11-20	Human	male	3	0	0
231	anjama ivo	2017-11-20	Cow	NA	NA	NA	0
231	anjama ivo	2017-11-20	Cow	NA	NA	NA	0
232	anjama ivo	2017-09-04	Human	female	3	0	0
232	anjama ivo	2017-09-04	Cow	NA	NA	NA	0
232	anjama ivo	2017-09-04	Cow	NA	NA	NA	0
232	anjama ivo	2017-09-04	Cow	NA	NA	NA	0
232	anjama ivo	2017-09-04	Cow	NA	NA	NA	0
233	anjama ivo	2017-07-27	Human	male	3	0	0
233	anjama ivo	2017-07-27	Cow	NA	NA	NA	0
233	anjama ivo	2017-07-27	Cow	NA	NA	NA	0
233	anjama ivo	2017-07-27	Cow	NA	NA	NA	0
233	anjama ivo	2017-07-28	Cow	NA	NA	NA	0
234	anjama ivo	2017-07-27	Cow	NA	NA	NA	0
234	anjama ivo	2017-07-27	Cow	NA	NA	NA	0
235	anjama ivo	2017-08-03	Cow	NA	NA	NA	0
235	anjama ivo	2017-08-03	Cow	NA	NA	NA	0
235	anjama ivo	2017-08-03	Cow	NA	NA	NA	0
235	anjama ivo	2017-08-03	Cow	NA	NA	NA	0
235	anjama ivo	2017-08-03	Cow	NA	NA	NA	0
235	anjama ivo	2017-08-03	Cow	NA	NA	NA	0
235	anjama ivo	2017-08-03	Cow	NA	NA	NA	0
236	anjama ivo	2017-09-06	Cow	NA	NA	NA	0
236	anjama ivo	2017-09-06	Cow	NA	NA	NA	0
236	anjama ivo	2017-09-06	Cow	NA	NA	NA	0
236	anjama ivo	2017-09-06	Cow	NA	NA	NA	0
238	anjama ivo	2017-09-04	Human	male	1	0	0
238	anjama ivo	2017-09-04	Human	female	1	0	1	Cryptosporidium meleagridis
238	anjama ivo	2017-09-04	Cow	NA	NA	NA	1	Cryptosporidium xiaoi/bovis
239	anjama ivo	2018-02-04	Cow	NA	NA	NA	0
239	anjama ivo	2018-02-04	Cow	NA	NA	NA	0
239	anjama ivo	2018-02-04	Cow	NA	NA	NA	0
240	anjama ivo	2018-02-04	Cow	NA	NA	NA	0
240	anjama ivo	2018-02-04	Cow	NA	NA	NA	0
240	anjama ivo	2018-02-04	Cow	NA	NA	NA	0
240	anjama ivo	2018-02-04	Cow	NA	NA	NA	0
240	anjama ivo	2018-02-04	Sheep	NA	NA	NA	0
240	anjama ivo	2018-02-04	Sheep	NA	NA	NA	1	Cryptosporidium xiaoi/bovis
240	anjama ivo	2018-02-04	Sheep	NA	NA	NA	0
240	anjama ivo	2018-02-04	Sheep	NA	NA	NA	1	Cryptosporidium xiaoi/bovis
240	anjama ivo	2018-02-04	Sheep	NA	NA	NA	1	Cryptosporidium xiaoi/bovis
243	anjama ivo	2017-08-03	Human	female	3	0	0
243	anjama ivo	2017-08-03	Sheep	NA	NA	NA	0
243	anjama ivo	2017-08-03	Sheep	NA	NA	NA	0
243	anjama ivo	2017-08-03	Sheep	NA	NA	NA	0
243	anjama ivo	2017-08-03	Cow	NA	NA	NA	0
243	anjama ivo	2017-08-03	Sheep	NA	NA	NA	0
243	anjama ivo	2017-08-03	Sheep	NA	NA	NA	0
243	anjama ivo	2017-08-03	Sheep	NA	NA	NA	0
243	anjama ivo	2017-08-03	Sheep	NA	NA	NA	0
243	anjama ivo	2017-08-03	Sheep	NA	NA	NA	1	Cryptosporidium xiaoi/bovis
243	anjama ivo	2017-08-03	Sheep	NA	NA	NA	0
243	anjama ivo	2017-08-03	Sheep	NA	NA	NA	0
243	anjama ivo	2017-08-03	Cow	NA	NA	NA	0
243	anjama ivo	2017-08-03	Cow	NA	NA	NA	0
243	anjama ivo	2017-08-03	Cow	NA	NA	NA	0
244	anjama ivo	2018-02-04	Cow	NA	NA	NA	0
244	anjama ivo	2018-02-04	Cow	NA	NA	NA	0
244	anjama ivo	2018-02-04	Cow	NA	NA	NA	0
245	anjama ivo	2017-11-01	Human	male	3	0	0
245	anjama ivo	2017-11-01	Cow	NA	NA	NA	0
245	anjama ivo	2017-11-01	Cow	NA	NA	NA	0
245	anjama ivo	2017-11-01	Cow	NA	NA	NA	0
245	anjama ivo	2017-11-01	Cow	NA	NA	NA	0
245	anjama ivo	2017-11-01	Cow	NA	NA	NA	0
246	anjama ivo	2017-11-02	Cow	NA	NA	NA	0
246	anjama ivo	2017-11-02	Cow	NA	NA	NA	0
247	anjama ivo	2017-11-22	Cow	NA	NA	NA	0
247	anjama ivo	2017-11-22	Cow	NA	NA	NA	0
247	anjama ivo	2017-11-22	Cow	NA	NA	NA	0
247	anjama ivo	2017-11-22	Cow	NA	NA	NA	0
247	anjama ivo	2017-11-22	Cow	NA	NA	NA	0
247	anjama ivo	2017-11-22	Cow	NA	NA	NA	0
248	ampotsinatsy	2018-03-20	Human	female	5	0	0
248	ampotsinatsy	2018-03-20	Cow	NA	NA	NA	0
248	ampotsinatsy	2018-03-20	Cow	NA	NA	NA	1	Cryptosporidium ryanae
248	ampotsinatsy	2018-03-20	Cow	NA	NA	NA	1	Cryptosporidium xiaoi/bovis
248	ampotsinatsy	2018-03-20	Cow	NA	NA	NA	0
248	ampotsinatsy	2018-03-20	Cow	NA	NA	NA	0
248	ampotsinatsy	2018-03-20	Cow	NA	NA	NA	0
248	ampotsinatsy	2018-03-20	Cow	NA	NA	NA	0
250	ampotsinatsy	2018-02-22	Cow	NA	NA	NA	0
250	ampotsinatsy	2018-02-22	Cow	NA	NA	NA	0
250	ampotsinatsy	2018-02-22	Cow	NA	NA	NA	0
250	ampotsinatsy	2018-02-22	Cow	NA	NA	NA	0
250	ampotsinatsy	2018-02-22	Cow	NA	NA	NA	0
250	ampotsinatsy	2018-02-22	Cow	NA	NA	NA	0
250	ampotsinatsy	2018-02-22	Cow	NA	NA	NA	0
251	ampotsinatsy	2018-02-22	Human	female	5	0	0
251	ampotsinatsy	2018-02-22	Human	female	1	0	0
251	ampotsinatsy	2018-02-22	Sheep	NA	NA	NA	0
251	ampotsinatsy	2018-02-22	Sheep	NA	NA	NA	0
251	ampotsinatsy	2018-02-22	Sheep	NA	NA	NA	0
251	ampotsinatsy	2018-02-22	Sheep	NA	NA	NA	0
252	ampotsinatsy	2017-07-16	Sheep	NA	NA	NA	1	Cryptosporidium xiaoi/bovis
252	ampotsinatsy	2017-07-16	Sheep	NA	NA	NA	0
252	ampotsinatsy	2017-07-16	Sheep	NA	NA	NA	0
252	ampotsinatsy	2017-07-16	Sheep	NA	NA	NA	0
253	ampotsinatsy	2017-07-18	Human	female	1	0	0
253	ampotsinatsy	2017-07-18	Cow	NA	NA	NA	0
253	ampotsinatsy	2017-07-18	Cow	NA	NA	NA	0
253	ampotsinatsy	2017-07-17	Cow	NA	NA	NA	0
254	ampotsinatsy	2017-09-03	Cow	NA	NA	NA	0
254	ampotsinatsy	2017-09-03	Sheep	NA	NA	NA	1	Cryptosporidium xiaoi/bovis
254	ampotsinatsy	2017-09-03	Sheep	NA	NA	NA	0
254	ampotsinatsy	2017-09-03	Sheep	NA	NA	NA	0
254	ampotsinatsy	2017-09-03	Sheep	NA	NA	NA	1	Cryptosporidium xiaoi/bovis
254	ampotsinatsy	2017-09-03	Sheep	NA	NA	NA	0
254	ampotsinatsy	2017-09-03	Sheep	NA	NA	NA	0
255	ampotsinatsy	2017-07-25	Human	male	0	0	0
255	ampotsinatsy	2017-07-25	Human	male	3	0	0
255	ampotsinatsy	2017-07-24	Sheep	NA	NA	NA	1	Cryptosporidium xiaoi/bovis
255	ampotsinatsy	2017-07-24	Sheep	NA	NA	NA	0
255	ampotsinatsy	2017-07-24	Sheep	NA	NA	NA	0
255	ampotsinatsy	2017-07-24	Sheep	NA	NA	NA	0
255	ampotsinatsy	2017-07-24	Sheep	NA	NA	NA	0
255	ampotsinatsy	2017-07-24	Sheep	NA	NA	NA	0
255	ampotsinatsy	2017-07-24	Sheep	NA	NA	NA	0
255	ampotsinatsy	2017-07-24	Sheep	NA	NA	NA	1	Cryptosporidium xiaoi/bovis
255	ampotsinatsy	2017-07-24	Sheep	NA	NA	NA	0
255	ampotsinatsy	2017-07-24	Sheep	NA	NA	NA	0
255	ampotsinatsy	2017-07-24	Cow	NA	NA	NA	0
255	ampotsinatsy	2017-07-24	Cow	NA	NA	NA	0
255	ampotsinatsy	2017-07-24	Cow	NA	NA	NA	0
256	ampotsinatsy	2018-02-12	Human	female	5	0	0
256	ampotsinatsy	2018-02-12	Cow	NA	NA	NA	0
256	ampotsinatsy	2018-02-12	Cow	NA	NA	NA	0
256	ampotsinatsy	2018-02-12	Cow	NA	NA	NA	0
257	ampotsinatsy	2018-02-12	Human	female	3	0	0
257	ampotsinatsy	2018-02-12	Human	male	0	1	0
257	ampotsinatsy	2018-02-12	Cow	NA	NA	NA	0
257	ampotsinatsy	2018-02-12	Cow	NA	NA	NA	0
257	ampotsinatsy	2018-02-12	Cow	NA	NA	NA	0
257	ampotsinatsy	2018-02-12	Cow	NA	NA	NA	0
257	ampotsinatsy	2018-02-12	Cow	NA	NA	NA	0
257	ampotsinatsy	2018-02-12	Cow	NA	NA	NA	0
257	ampotsinatsy	2018-02-12	Cow	NA	NA	NA	0
258	ampotsinatsy	2018-01-13	Sheep	NA	NA	NA	1	Cryptosporidium xiaoi/bovis
258	ampotsinatsy	2018-01-13	Cow	NA	NA	NA	1	Cryptosporidium xiaoi/bovis
258	ampotsinatsy	2018-01-13	Cow	NA	NA	NA	1	Cryptosporidium xiaoi/bovis
258	ampotsinatsy	2018-01-13	Sheep	NA	NA	NA	1	Cryptosporidium xiaoi/bovis
258	ampotsinatsy	2018-01-13	Sheep	NA	NA	NA	0
259	ampotsinatsy	2017-12-20	Cow	NA	NA	NA	0
259	ampotsinatsy	2017-12-20	Cow	NA	NA	NA	0
259	ampotsinatsy	2017-12-20	Cow	NA	NA	NA	0
259	ampotsinatsy	2017-12-20	Sheep	NA	NA	NA	1	Cryptosporidium xiaoi/bovis
259	ampotsinatsy	2017-12-20	Sheep	NA	NA	NA	1	Cryptosporidium xiaoi/bovis
259	ampotsinatsy	2017-12-20	Sheep	NA	NA	NA	1	Cryptosporidium xiaoi/bovis
259	ampotsinatsy	2017-12-20	Sheep	NA	NA	NA	0
260	ampotsinatsy	2018-04-16	Human	female	3	0	0
260	ampotsinatsy	2018-04-16	Human	female	1	0	1	Cryptosporidium hominis	IbA10G2
260	ampotsinatsy	2018-04-16	Cow	NA	NA	NA	0
260	ampotsinatsy	2018-04-16	Cow	NA	NA	NA	0
260	ampotsinatsy	2018-04-16	Cow	NA	NA	NA	0
260	ampotsinatsy	2018-04-16	Sheep	NA	NA	NA	0
260	ampotsinatsy	2018-04-16	Sheep	NA	NA	NA	0
260	ampotsinatsy	2018-04-16	Sheep	NA	NA	NA	1	Cryptosporidium xiaoi/bovis
261	ampotsinatsy	2017-11-19	Human	female	5	0	0
261	ampotsinatsy	2017-11-18	Human	female	1	0	0
261	ampotsinatsy	2017-11-20	Sheep	NA	NA	NA	0
261	ampotsinatsy	2017-11-20	Sheep	NA	NA	NA	0
261	ampotsinatsy	2017-11-20	Sheep	NA	NA	NA	1	Cryptosporidium xiaoi/bovis
261	ampotsinatsy	2017-11-20	Sheep	NA	NA	NA	0
261	ampotsinatsy	2017-11-20	Sheep	NA	NA	NA	0
261	ampotsinatsy	2017-11-20	Sheep	NA	NA	NA	0
261	ampotsinatsy	2017-11-18	Sheep	NA	NA	NA	0
261	ampotsinatsy	2017-11-20	Sheep	NA	NA	NA	0
261	ampotsinatsy	2017-11-20	Sheep	NA	NA	NA	0
261	ampotsinatsy	2017-11-20	Sheep	NA	NA	NA	0
262	ampotsinatsy	2017-07-24	Human	male	0	0	1	Cryptosporidium meleagridis
262	ampotsinatsy	2017-07-24	Human	female	3	0	0
262	ampotsinatsy	2017-07-24	Cow	NA	NA	NA	0
262	ampotsinatsy	2017-07-24	Cow	NA	NA	NA	0
262	ampotsinatsy	2017-07-24	Cow	NA	NA	NA	0
263	ampotsinatsy	2017-07-25	Human	male	3	0	0
263	ampotsinatsy	2017-07-25	Human	male	1	0	0
263	ampotsinatsy	2017-07-25	Cow	NA	NA	NA	0
263	ampotsinatsy	2017-07-25	Cow	NA	NA	NA	0
263	ampotsinatsy	2017-07-25	Cow	NA	NA	NA	0
264	ampotsinatsy	2017-05-21	Sheep	NA	NA	NA	0
264	ampotsinatsy	2017-05-21	Cow	NA	NA	NA	0
264	ampotsinatsy	2017-05-21	Cow	NA	NA	NA	0
264	ampotsinatsy	2017-05-21	Cow	NA	NA	NA	1	Cryptosporidium ryanae
264	ampotsinatsy	2017-05-21	Cow	NA	NA	NA	0
264	ampotsinatsy	2017-05-21	Cow	NA	NA	NA	0
265	ampotsinatsy	2017-05-21	Human	female	1	0	0
265	ampotsinatsy	2017-05-21	Human	female	3	0	0
265	ampotsinatsy	2017-05-21	Cow	NA	NA	NA	0
265	ampotsinatsy	2017-05-21	Cow	NA	NA	NA	0
265	ampotsinatsy	2017-05-21	Cow	NA	NA	NA	0
266	ampotsinatsy	2018-01-19	Cow	NA	NA	NA	0
266	ampotsinatsy	2018-01-19	Cow	NA	NA	NA	1	Cryptosporidium ryanae
266	ampotsinatsy	2018-01-19	Sheep	NA	NA	NA	0
266	ampotsinatsy	2018-01-19	Sheep	NA	NA	NA	1	Cryptosporidium xiaoi/bovis
266	ampotsinatsy	2018-01-19	Sheep	NA	NA	NA	1	Cryptosporidium xiaoi/bovis
266	ampotsinatsy	2018-01-19	Sheep	NA	NA	NA	0
266	ampotsinatsy	2018-01-19	Sheep	NA	NA	NA	0
266	ampotsinatsy	2018-01-19	Sheep	NA	NA	NA	0
267	ampotsinatsy	2017-09-03	Human	female	1	0	0
267	ampotsinatsy	2017-09-03	Cow	NA	NA	NA	0
267	ampotsinatsy	2017-09-03	Cow	NA	NA	NA	0
267	ampotsinatsy	2017-09-03	Cow	NA	NA	NA	0
268	ampotsinatsy	2017-07-17	Human	female	1	0	0
268	ampotsinatsy	2017-07-17	Sheep	NA	NA	NA	0
268	ampotsinatsy	2017-07-17	Sheep	NA	NA	NA	0
268	ampotsinatsy	2017-07-17	Sheep	NA	NA	NA	0
269	ampotsinatsy	2017-07-17	Human	male	3	0	0
269	ampotsinatsy	2017-07-17	Sheep	NA	NA	NA	0
269	ampotsinatsy	2017-07-17	Sheep	NA	NA	NA	0
269	ampotsinatsy	2017-07-17	Sheep	NA	NA	NA	0
270	ampotsinatsy	2017-09-03	Human	female	3	0	0
270	ampotsinatsy	2017-09-03	Cow	NA	NA	NA	0
270	ampotsinatsy	2017-09-03	Cow	NA	NA	NA	0
270	ampotsinatsy	2017-09-03	Cow	NA	NA	NA	0
270	ampotsinatsy	2017-09-02	Cow	NA	NA	NA	0
270	ampotsinatsy	2017-09-02	Cow	NA	NA	NA	0
270	ampotsinatsy	2017-09-02	Cow	NA	NA	NA	0
270	ampotsinatsy	2017-09-02	Cow	NA	NA	NA	0
270	ampotsinatsy	2017-09-03	Sheep	NA	NA	NA	1	Cryptosporidium xiaoi/bovis
270	ampotsinatsy	2017-09-03	Sheep	NA	NA	NA	1	Cryptosporidium xiaoi/bovis
272	ampotsinatsy	2017-10-03	Sheep	NA	NA	NA	1	Cryptosporidium xiaoi/bovis
272	ampotsinatsy	2017-10-02	Sheep	NA	NA	NA	1	Cryptosporidium xiaoi/bovis
272	ampotsinatsy	2017-10-02	Sheep	NA	NA	NA	0
272	ampotsinatsy	2017-10-02	Sheep	NA	NA	NA	0
272	ampotsinatsy	2017-10-02	Sheep	NA	NA	NA	0
272	ampotsinatsy	2017-10-02	Sheep	NA	NA	NA	0
272	ampotsinatsy	2017-10-02	Sheep	NA	NA	NA	1	Cryptosporidium xiaoi/bovis
272	ampotsinatsy	2017-10-02	Sheep	NA	NA	NA	0
273	ampotsinatsy	2017-08-11	Human	female	3	0	0
273	ampotsinatsy	2017-08-11	Cow	NA	NA	NA	0
273	ampotsinatsy	2017-08-11	Cow	NA	NA	NA	0
273	ampotsinatsy	2017-08-11	Cow	NA	NA	NA	0
273	ampotsinatsy	2017-08-11	Cow	NA	NA	NA	0
274	ampotsinatsy	2017-08-12	Human	male	1	0	0
274	ampotsinatsy	2017-08-12	Human	female	3	0	0
274	ampotsinatsy	2017-08-12	Cow	NA	NA	NA	0
274	ampotsinatsy	2017-08-12	Cow	NA	NA	NA	0
275	ampotsinatsy	2017-09-18	Human	male	3	0	0
275	ampotsinatsy	2017-09-18	Cow	NA	NA	NA	0
275	ampotsinatsy	2017-09-18	Cow	NA	NA	NA	0
275	ampotsinatsy	2017-09-18	Cow	NA	NA	NA	0
275	ampotsinatsy	2017-09-18	Cow	NA	NA	NA	0
275	ampotsinatsy	2017-09-18	Cow	NA	NA	NA	0
278	ampotsinatsy	2017-10-02	Cow	NA	NA	NA	0
278	ampotsinatsy	2017-10-02	Cow	NA	NA	NA	0
278	ampotsinatsy	2017-10-02	Cow	NA	NA	NA	0
278	ampotsinatsy	2017-10-02	Cow	NA	NA	NA	0
279	ampotsinatsy	2017-10-23	Cow	NA	NA	NA	0
279	ampotsinatsy	2017-10-23	Cow	NA	NA	NA	0
279	ampotsinatsy	2017-10-23	Cow	NA	NA	NA	0
280	ampotsinatsy	2017-11-20	Human	male	3	0	0
280	ampotsinatsy	2017-11-20	Cow	NA	NA	NA	0
280	ampotsinatsy	2017-11-19	Cow	NA	NA	NA	0
280	ampotsinatsy	2017-11-20	Cow	NA	NA	NA	0
280	ampotsinatsy	2017-11-19	Cow	NA	NA	NA	1	Cryptosporidium xiaoi/bovis
281	ampotsinatsy	2018-02-11	Human	female	1	0	0
281	ampotsinatsy	2018-02-11	Human	male	3	0	0
281	ampotsinatsy	2018-02-11	Cow	NA	NA	NA	0
281	ampotsinatsy	2018-02-11	Cow	NA	NA	NA	0
281	ampotsinatsy	2018-02-11	Cow	NA	NA	NA	0
281	ampotsinatsy	2018-02-11	Cow	NA	NA	NA	0
281	ampotsinatsy	2018-02-11	Cow	NA	NA	NA	0
281	ampotsinatsy	2018-02-11	Cow	NA	NA	NA	0
282	ampotsinatsy	2017-09-03	Human	female	1	0	0
282	ampotsinatsy	2017-09-03	Human	female	3	0	0
282	ampotsinatsy	2017-09-03	Cow	NA	NA	NA	0
282	ampotsinatsy	2017-09-03	Cow	NA	NA	NA	0
282	ampotsinatsy	2017-09-03	Cow	NA	NA	NA	0
282	ampotsinatsy	2017-09-03	Sheep	NA	NA	NA	0
282	ampotsinatsy	2017-09-03	Sheep	NA	NA	NA	0
282	ampotsinatsy	2017-09-03	Sheep	NA	NA	NA	0
282	ampotsinatsy	2017-09-03	Sheep	NA	NA	NA	0
283	ampotsinatsy	2017-07-24	Human	male	5	0	0
283	ampotsinatsy	2017-07-24	Cow	NA	NA	NA	0
283	ampotsinatsy	2017-07-20	Cow	NA	NA	NA	0
285	ampotsinatsy	2018-03-15	Human	male	0	0	0
285	ampotsinatsy	2018-03-21	Cow	NA	NA	NA	0
285	ampotsinatsy	2018-03-21	Cow	NA	NA	NA	0
285	ampotsinatsy	2018-03-21	Cow	NA	NA	NA	0
285	ampotsinatsy	2018-03-21	Cow	NA	NA	NA	0
285	ampotsinatsy	2018-03-21	Sheep	NA	NA	NA	1	Cryptosporidium xiaoi/bovis
285	ampotsinatsy	2018-03-21	Sheep	NA	NA	NA	0
285	ampotsinatsy	2018-03-21	Sheep	NA	NA	NA	0
285	ampotsinatsy	2018-03-21	Sheep	NA	NA	NA	0
285	ampotsinatsy	2018-03-21	Sheep	NA	NA	NA	0
285	ampotsinatsy	2018-03-21	Sheep	NA	NA	NA	0
285	ampotsinatsy	2018-03-21	Sheep	NA	NA	NA	0
285	ampotsinatsy	2018-03-21	Sheep	NA	NA	NA	0
286	ampotsinatsy	2017-12-20	Cow	NA	NA	NA	0
286	ampotsinatsy	2017-12-20	Cow	NA	NA	NA	0
286	ampotsinatsy	2017-12-20	Cow	NA	NA	NA	0
287	ampotsinatsy	2018-04-16	Human	male	3	0	0
287	ampotsinatsy	2018-04-16	Human	female	5	0	0
287	ampotsinatsy	2018-04-16	Sheep	NA	NA	NA	0
287	ampotsinatsy	2018-04-16	Sheep	NA	NA	NA	0
287	ampotsinatsy	2018-04-16	Sheep	NA	NA	NA	0
287	ampotsinatsy	2018-04-16	Sheep	NA	NA	NA	0
288	ampotsinatsy	2017-07-17	Cow	NA	NA	NA	0
288	ampotsinatsy	2017-07-17	Cow	NA	NA	NA	0
288	ampotsinatsy	2017-07-17	Cow	NA	NA	NA	0
289	ampotsinatsy	2017-07-17	Human	female	5	0	0
289	ampotsinatsy	2017-07-17	Cow	NA	NA	NA	0
289	ampotsinatsy	2017-07-17	Cow	NA	NA	NA	1	Cryptosporidium xiaoi/bovis
290	ampotsinatsy	2017-12-20	Sheep	NA	NA	NA	0
290	ampotsinatsy	2017-12-20	Sheep	NA	NA	NA	0
290	ampotsinatsy	2017-12-20	Sheep	NA	NA	NA	0
290	ampotsinatsy	2017-12-20	Sheep	NA	NA	NA	0
290	ampotsinatsy	2017-12-20	Sheep	NA	NA	NA	0
290	ampotsinatsy	2017-12-20	Sheep	NA	NA	NA	0
290	ampotsinatsy	2017-12-20	Sheep	NA	NA	NA	0
290	ampotsinatsy	2017-12-20	Sheep	NA	NA	NA	0
290	ampotsinatsy	2017-12-20	Sheep	NA	NA	NA	0
290	ampotsinatsy	2017-12-20	Sheep	NA	NA	NA	0
290	ampotsinatsy	2017-12-20	Sheep	NA	NA	NA	0
290	ampotsinatsy	2017-12-20	Sheep	NA	NA	NA	0
290	ampotsinatsy	2017-12-20	Sheep	NA	NA	NA	0
290	ampotsinatsy	2017-12-20	Sheep	NA	NA	NA	0
291	ampotsinatsy	2018-04-04	Cow	NA	NA	NA	1	Cryptosporidium ryanae
291	ampotsinatsy	2018-04-03	Cow	NA	NA	NA	1	Cryptosporidium ryanae
291	ampotsinatsy	2018-04-03	Cow	NA	NA	NA	0
291	ampotsinatsy	2018-04-03	Cow	NA	NA	NA	1	Cryptosporidium xiaoi/bovis
291	ampotsinatsy	2018-04-03	Cow	NA	NA	NA	0
291	ampotsinatsy	2018-04-03	Cow	NA	NA	NA	0
291	ampotsinatsy	2018-04-03	Cow	NA	NA	NA	0
291	ampotsinatsy	2018-04-03	Cow	NA	NA	NA	0
291	ampotsinatsy	2018-04-03	Cow	NA	NA	NA	0
292	ampotsinatsy	2017-10-02	Sheep	NA	NA	NA	0
292	ampotsinatsy	2017-10-02	Sheep	NA	NA	NA	0
292	ampotsinatsy	2017-10-02	Sheep	NA	NA	NA	0
292	ampotsinatsy	2017-10-02	Sheep	NA	NA	NA	0
292	ampotsinatsy	2017-10-02	Sheep	NA	NA	NA	0
294	ampotsinatsy	2018-01-19	Human	female	3	0	0
294	ampotsinatsy	2018-01-19	Cow	NA	NA	NA	0
294	ampotsinatsy	2018-01-19	Cow	NA	NA	NA	0
294	ampotsinatsy	2018-01-19	Cow	NA	NA	NA	0
294	ampotsinatsy	2018-01-19	Cow	NA	NA	NA	0
294	ampotsinatsy	2018-01-19	Cow	NA	NA	NA	0
295	ampotsinatsy	2017-10-30	Cow	NA	NA	NA	0
295	ampotsinatsy	2017-10-30	Cow	NA	NA	NA	0
295	ampotsinatsy	2017-10-30	Cow	NA	NA	NA	0
295	ampotsinatsy	2017-10-31	Cow	NA	NA	NA	0
295	ampotsinatsy	2017-10-31	Cow	NA	NA	NA	0
296	ampotsinatsy	2018-04-04	Cow	NA	NA	NA	0
296	ampotsinatsy	2018-04-04	Cow	NA	NA	NA	0
296	ampotsinatsy	2018-04-04	Cow	NA	NA	NA	0
296	ampotsinatsy	2018-04-04	Cow	NA	NA	NA	0
299	ampotsinatsy	2017-12-21	Human	female	5	0	0
299	ampotsinatsy	2017-12-21	Cow	NA	NA	NA	0
299	ampotsinatsy	2017-12-21	Cow	NA	NA	NA	0
299	ampotsinatsy	2017-12-21	Cow	NA	NA	NA	0
299	ampotsinatsy	2017-12-21	Cow	NA	NA	NA	0
299	ampotsinatsy	2017-12-21	Cow	NA	NA	NA	0
299	ampotsinatsy	2017-12-21	Cow	NA	NA	NA	0
300	ampotsinatsy	2018-02-11	Human	male	5	0	0
300	ampotsinatsy	2018-02-11	Human	female	5	0	0
300	ampotsinatsy	2018-02-11	Cow	NA	NA	NA	0
300	ampotsinatsy	2018-02-11	Cow	NA	NA	NA	0
300	ampotsinatsy	2018-02-11	Cow	NA	NA	NA	0
300	ampotsinatsy	2018-02-11	Cow	NA	NA	NA	0
300	ampotsinatsy	2018-02-11	Cow	NA	NA	NA	0
302	ampotsinatsy	2018-03-21	Human	male	3	0	0
302	ampotsinatsy	2018-03-21	Human	female	0	0	0
302	ampotsinatsy	2018-03-21	Cow	NA	NA	NA	0
302	ampotsinatsy	2018-03-21	Cow	NA	NA	NA	0
302	ampotsinatsy	2018-03-21	Sheep	NA	NA	NA	0
302	ampotsinatsy	2018-03-21	Sheep	NA	NA	NA	1	Cryptosporidium xiaoi/bovis
302	ampotsinatsy	2018-03-21	Sheep	NA	NA	NA	0
302	ampotsinatsy	2018-03-21	Sheep	NA	NA	NA	1	Cryptosporidium xiaoi/bovis
303	ampotsinatsy	2017-10-23	Human	male	3	0	0
303	ampotsinatsy	2017-10-23	Cow	NA	NA	NA	0
303	ampotsinatsy	2017-10-23	Cow	NA	NA	NA	0
303	ampotsinatsy	2017-10-23	Cow	NA	NA	NA	0
303	ampotsinatsy	2017-10-23	Cow	NA	NA	NA	0
304	ampotsinatsy	2017-10-23	Sheep	NA	NA	NA	0
304	ampotsinatsy	2017-10-23	Sheep	NA	NA	NA	0
304	ampotsinatsy	2017-10-23	Sheep	NA	NA	NA	0
304	ampotsinatsy	2017-10-23	Sheep	NA	NA	NA	0
304	ampotsinatsy	2017-10-23	Sheep	NA	NA	NA	0
304	ampotsinatsy	2017-10-23	Sheep	NA	NA	NA	0
304	ampotsinatsy	2017-10-23	Sheep	NA	NA	NA	0
305	ampotsinatsy	2018-04-04	Cow	NA	NA	NA	0
305	ampotsinatsy	2018-04-04	Cow	NA	NA	NA	0
305	ampotsinatsy	2018-04-04	Cow	NA	NA	NA	0
305	ampotsinatsy	2018-04-04	Cow	NA	NA	NA	0
305	ampotsinatsy	2018-04-04	Cow	NA	NA	NA	0
305	ampotsinatsy	2018-04-04	Cow	NA	NA	NA	1	Cryptosporidium ryanae
305	ampotsinatsy	2018-04-04	Cow	NA	NA	NA	0
305	ampotsinatsy	2018-04-04	Cow	NA	NA	NA	0
305	ampotsinatsy	2018-04-04	Cow	NA	NA	NA	0
305	ampotsinatsy	2018-04-04	Cow	NA	NA	NA	0
305	ampotsinatsy	2018-04-04	Cow	NA	NA	NA	0
305	ampotsinatsy	2018-04-04	Cow	NA	NA	NA	0
305	ampotsinatsy	2018-04-04	Cow	NA	NA	NA	0
305	ampotsinatsy	2018-04-04	Cow	NA	NA	NA	0
306	ampotsinatsy	2017-08-11	Cow	NA	NA	NA	0
306	ampotsinatsy	2017-08-11	Cow	NA	NA	NA	0
306	ampotsinatsy	2017-08-11	Cow	NA	NA	NA	0
306	ampotsinatsy	2017-08-11	Cow	NA	NA	NA	0
307	ampotsinatsy	2018-01-19	Human	male	3	0	1	Cryptosporidium viatorum
307	ampotsinatsy	2018-01-19	Cow	NA	NA	NA	0
307	ampotsinatsy	2018-01-19	Cow	NA	NA	NA	0
309	ampotsinatsy	2018-04-16	Human	male	1	0	0
309	ampotsinatsy	2018-04-16	Sheep	NA	NA	NA	0
309	ampotsinatsy	2018-04-16	Sheep	NA	NA	NA	0
311	ampotsinatsy	2018-04-04	Cow	NA	NA	NA	0
311	ampotsinatsy	2018-04-04	Cow	NA	NA	NA	0
311	ampotsinatsy	2018-04-04	Cow	NA	NA	NA	0
311	ampotsinatsy	2018-04-04	Cow	NA	NA	NA	0
311	ampotsinatsy	2018-04-04	Cow	NA	NA	NA	0
312	ampotsinatsy	2017-11-19	Human	male	5	0	0
312	ampotsinatsy	2017-11-18	Cow	NA	NA	NA	0
312	ampotsinatsy	2017-11-20	Cow	NA	NA	NA	0
312	ampotsinatsy	2017-11-20	Cow	NA	NA	NA	0
313	ampotsinatsy	2017-10-02	Cow	NA	NA	NA	0
313	ampotsinatsy	2017-10-02	Cow	NA	NA	NA	0
313	ampotsinatsy	2017-10-02	Cow	NA	NA	NA	0
313	ampotsinatsy	2017-10-02	Cow	NA	NA	NA	0
313	ampotsinatsy	2017-10-02	Cow	NA	NA	NA	0
313	ampotsinatsy	2017-10-02	Cow	NA	NA	NA	0
313	ampotsinatsy	2017-10-02	Cow	NA	NA	NA	0
313	ampotsinatsy	2017-10-02	Cow	NA	NA	NA	0
313	ampotsinatsy	2017-10-02	Cow	NA	NA	NA	0
313	ampotsinatsy	2017-10-02	Cow	NA	NA	NA	0
317	ampotsinatsy	2017-10-31	Cow	NA	NA	NA	1	Cryptosporidium xiaoi/bovis
317	ampotsinatsy	2017-10-31	Cow	NA	NA	NA	0
317	ampotsinatsy	2017-10-31	Cow	NA	NA	NA	0
318	ampotsinatsy	2018-04-04	Cow	NA	NA	NA	0
318	ampotsinatsy	2018-04-04	Cow	NA	NA	NA	0
319	ampotsinatsy	2017-09-04	Sheep	NA	NA	NA	0
319	ampotsinatsy	2017-09-04	Sheep	NA	NA	NA	0
319	ampotsinatsy	2017-09-04	Sheep	NA	NA	NA	0
320	ampotsinatsy	2017-09-04	Cow	NA	NA	NA	0
320	ampotsinatsy	2017-09-04	Cow	NA	NA	NA	0
320	ampotsinatsy	2017-09-04	Cow	NA	NA	NA	0
320	ampotsinatsy	2017-09-04	Cow	NA	NA	NA	0
320	ampotsinatsy	2017-09-04	Cow	NA	NA	NA	0
321	ampotsinatsy	2018-01-19	Cow	NA	NA	NA	1	Cryptosporidium xiaoi/bovis
321	ampotsinatsy	2018-01-19	Cow	NA	NA	NA	0
321	ampotsinatsy	2018-01-19	Cow	NA	NA	NA	0
321	ampotsinatsy	2018-01-19	Cow	NA	NA	NA	0
321	ampotsinatsy	2018-01-19	Cow	NA	NA	NA	0
321	ampotsinatsy	2018-01-19	Cow	NA	NA	NA	0
322	ampotsinatsy	2017-08-11	Cow	NA	NA	NA	0
322	ampotsinatsy	2017-08-11	Cow	NA	NA	NA	0
322	ampotsinatsy	2017-08-11	Cow	NA	NA	NA	0
322	ampotsinatsy	2017-08-11	Cow	NA	NA	NA	0
324	ampotsinatsy	2017-12-20	Human	male	3	0	0
324	ampotsinatsy	2017-12-20	Cow	NA	NA	NA	0
324	ampotsinatsy	2017-12-20	Cow	NA	NA	NA	0
324	ampotsinatsy	2017-12-20	Cow	NA	NA	NA	0
324	ampotsinatsy	2017-12-20	Cow	NA	NA	NA	0
324	ampotsinatsy	2017-12-20	Cow	NA	NA	NA	0
324	ampotsinatsy	2017-12-20	Cow	NA	NA	NA	0
325	ampotsinatsy	2018-01-19	Human	male	5	0	0
325	ampotsinatsy	2018-01-19	Cow	NA	NA	NA	0
325	ampotsinatsy	2018-01-20	Cow	NA	NA	NA	0
325	ampotsinatsy	2018-01-20	Cow	NA	NA	NA	0
325	ampotsinatsy	2018-01-20	Cow	NA	NA	NA	0
